# Supplementary material for: Symbiotic lifestyle triggers drastic changes in the gene expression of the algal endosymbiont Breviolum minutum (Symbiodiniaceae)
Source: Ecol Evol. 2019 Dec 12;10(1):451–66. doi: 10.1002/ece3.5910 (PMC6972872; doi:10.1002/ece3.5910)
Supplement: Supplementary file 2 [file ECE3-10-451-s002.xlsx]

## Sheet: host transporters
Table S1 - Host's candidate tranporters-of-interest tested in real time PCR. Reference paper, full annotation given, expression in the reference paper, log2(FC) of symbiotic vs apo-symbiotic anemone, DeepLoc-1.0 (Almagro Armenteros et al., 2017) prediction output along with hierarchical tree likelihood value, are indicated. Also presented are the localization predictions of Nematostella vectensis…
annotation (according to reference paper)	short name as indicated in Fig. S1	reference	expression in reference	log2(FC) host sym/apo	Localization prediction by DeepLoc-1.0	Localization prediction to a corresponding Nematostella vectensis sequence by DeepLoc-1.0	InterPro - signature matches	short name as indicated in Fig. 4 (by domain)
ammonium transporter	ammo1	Oakley et al. 2016	detected only in symbiotic anemones	#0.51	0.57 - Cell membrane, Membrane
ammonium transporter “rhesus-like” gene	ammo rh	Lehnert et al. 2014	FC of 130 in symbiont vs apo Exaiptasia	0.736966	0.51 - Lysosome/Vacuole, Membrane, 0.4 - Cell membrane	0.59- Cell membrane	IPR029020-Ammonium/urea transporter; IPR002229-Blood group Rhesus C/E/D polypeptide; IPR024041-Ammonium transporter AmtB-like domain	ammonium rh transporter
ammonium transporter “AMT-like” gene	ammo amt	Lehnert et al. 2014	FC of 5.9 in symbiont vs apo Exaiptasia	0.736966	0.58 - Cell membrane, Membrane		IPR029020-Ammonium/urea transporter; IPR001905-Ammonium transporter; IPR024041-Ammonium transporter AmtB-like domain; IPR018047;Ammonium transporter, conserved site	ammonium AMT transporter
v-type proton ATPase subunit d1	vatpase	Oakley et al. 2016	FC of 4.5 in symbiotic vs apo symbiotic Exaiptasia	#1	0.64 - Lysosome/Vacuole, Membrane	0.76 - Lysosome/Vacuole
calcium-transporting ATPase	calcium	Oakley et al. 2016	FC of 1.9 in symbiont vs apo Exaiptasia	1.32193	0.60 - Cell membrane, Membrane		IPR023298-P-type ATPase, transmembrane domain superfamily; IPR008250-P-type ATPase, A domain superfamily; IPR036412-HAD-like superfamily; IPR023299-P-type ATPase, cytoplasmic domain N; IPR001757-P-type ATPase; IPR006408-P-type ATPase, subfamily IIB; IPR030325-Plasma membrane calcium-transporting ATPase 3; IPR004014-Cation-transporting P-type ATPase, N-terminal; IPR006068-Cation-transporting P-typ…	calcium transprting ATPase
Human Na+-­‐dependent phosphate-­‐transport protein 2b	phospho 2b	Lehnert et al. 2014	FC of 2 in symbiont vs apo Exaiptasia	2.32193	0.66 - Cell membrane, Membrane		IPR003841-Sodium-dependent phosphate transport protein	NA+ dependent phosphate transporter
Rat Na+ -dependent phosphate transporter 1	phospho 1	Lehnert et al. 2014	FC of 1.8 in symbiont vs apo Exaiptasia	1	0.52 - Cell membrane, Membrane		IPR001204-Phosphate transporter	Phosphate transporter
Mouse aromatic-amino-acid transporter 1	aromatic	Lehnert et al. 2014	FC of 4.9 in symbiont vs apo Exaiptasia	1	0.89 - Cell membrane, Membrane		IPR036259-MFS transporter superfamily; IPR011701-Major facilitator superfamily; IPR020846-Major facilitator superfamily domain	MFS transporter
Organic cation transporter protein (MFS transporter, OCT family, solute carrier family 22)	solute 22	wolfowicz et al. 2016	up regulated in symbiotic vs apo Exaiptasia	0.736966	0.51 - Lysosome/Vacuole, Membrane	0.58 - Lysosome/Vacuole	IPR036259-MFS transporter superfamily; IPR005828-Major facilitator, sugar transporter-like; IPR020846-Major facilitator superfamily domain	sugar transporter
organic cation transporter	cation	Lehnert et al. 2014	FC of 44 in symbiont vs apo Exaiptasia	1.32193	0.58 - Lysosome/Vacuole, Membrane	0.46 - Cell membrane, 0.34 - Lysosome/Vacuole	IPR036259-MFS transporter superfamily; IPR005828-Major facilitator, sugar transporter-like; IPR020846-Major facilitator superfamily domain; IPR005829-Sugar transporter, conserved site	sugar transporter
Monocarboxylate transporter 10	mono	wolfowicz et al. 2016	up regulated in symbiotic vs apo Exaiptasia	1	0.74 - Cell membrane, Membrane		IPR036259-MFS transporter superfamily; IPR011701-Major facilitator superfamily; IPR020846-Major facilitator superfamily domain	MFS transporter
Bovine Na+-dependent and Cl2-dependent taurine transporter	taurine	Lehnert et al. 2014	FC of 29 (in real time) in symbiont vs apo Exaiptasia	#0.51	0.92 - Cell membrane, Membrane
Mouse zinc transporter 1 (znt-­‐type)	zinc	Lehnert et al. 2014	FC of 2.6 in symbiont vs apo Exaiptasia	1.32193	0.67 - Cell membrane, Membrane		IPR027469-Cation efflux transmembrane domain superfamily; IPR002524-Cation efflux protein	cation efflux protein
Xenopus GABA and glycine transporter	gaba	Lehnert et al. 2014	FC of 6.9 in symbiont vs apo Exaiptasia	1	0.50 - Lysosome/Vacuole, Membrane	0.50 - Lysosome/Vacuole	IPR013057-Amino acid transporter, transmembrane domain	amino acid transporter

## Sheet: host qPCR primers
Table S2 - Primers and PCR conditions for Real Time PCR of host's candidate-transporters-of-interest
short name as indicated in Fig. S1	Forward	Reverse	annealing temperature (0C)
ammo1	ACTACAGAACAGACAATC	TAATCCTCCAATGAAGAC	56.5
ammo rh	GTCATTAGCAGGAGTTAT	GTATCTTCATTGGCATTG	49.3
ammo amt	ACTACAGAACAGACAATC	TAATCCTCCAATGAAGAC	56.5
vatpase	TGATGTTATGTGTCCTATT	TTACTAAGTTCTGTTCCAA	56.5
calcium	TGAGGATATTGAACATAGAA	TCGTAAGAATAACAAGGAT	61
phospho 2b	AATGGACTCGTTCTCTTG	GCTGTGCTCAATAGTTCT	61
phospho 1	GTGTATTATTGCCAGTATT	TGAGTTGATGTCTATGATA	56.5
aromatic	ATTCTTCGTATCGGTCTC	TCGTATATGGCAATCCTT	61
solute 22	CATTAGTCCATTGATTCCA	ATGATTCTGTCCAGTCTT	61
cation	AAGAGATATACACCATTAGAT	TATAAGGACGCAGTAGTA	56.5
mono	GTGTTCTCTGTTCTCTAT	TGTCAACCATAATCCTAA	56.5
taurine	TGGTTGTTAATCTCTATATGA	TTGTGGTGTAGTTAAGTG	56.5
zinc	GTTGAGATAGTTGTTGGTTACG	CATCACATCGGACAGCATA	61
gaba	GCTCATCATCCAGACCTT	AACTCATTCCACTTCAACTTC	64
rbl11	CATACAGAAGGAGAACTAA	TACGCAAGATAATTCCAT	49.3-64

## Sheet: DE GO groups
Table S3 - Selected significant enriched GOs presented as groups-of-interest in Fig. 3 and Fig. 4. BP; biological process, CC; cellular component, MF; molecular function, KEGG; pathway analysis, INERPRO; domain analysis, Seq_feature; egions or sites of interest in the protein sequence, Keywords; UniProtKB hierarchical controlled keyword vocabulary, PIR_SUPERFAMILY; the PIR-International Protein S…
Significant Enriched GOs
up-regulated genes			down-regulated genes
ATP binding			chloroplast
Keywords	ATP-binding		Keywords	Transit peptide
Keywords	Nucleotide-binding		Keywords	Chloroplast
MF	GO:0005524~ATP binding		Keywords	Plastid
Seq_feature	nucleotide phosphate-binding region:ATP		CC	GO:0009507~chloroplast
			Seq_feature	transit peptide:Chloroplast
cell-cell junction
CC	GO:0055044~symplast		ATP binding
CC	GO:0009506~plasmodesma		Keywords	ATP-binding
CC	GO:0030054~cell junction		Keywords	Nucleotide-binding
CC	GO:0005911~cell-cell junction		MF	GO:0005524~ATP binding
			Keywords	Kinase
chloroplast			Seq_feature	nucleotide phosphate-binding region:ATP
Keywords	Transit peptide
Keywords	Chloroplast		Pentatricopeptide repeat
Keywords	Plastid		Seq_feature	repeat:PPR 14
CC	GO:0009507~chloroplast		INTERPRO	IPR002885:Pentatricopeptide repeat
CC	GO:0009543~chloroplast thylakoid lumen		Seq_feature	repeat:PPR 13
Seq_feature	transit peptide:Thylakoid		Seq_feature	repeat:PPR 15
			Seq_feature	repeat:PPR 12
actin binding and cytoskeleton			Seq_feature	repeat:PPR 11
INTERPRO	IPR004009:Myosin, N-terminal, SH3-like		Seq_feature	repeat:PPR 10
INTERPRO	IPR002710:Dilute		Seq_feature	repeat:PPR 9
SMART	SM01132:SM01132		Seq_feature	repeat:PPR 8
Keywords	Myosin		Seq_feature	repeat:PPR 4
CC	GO:0016459~myosin complex		Seq_feature	repeat:PPR 3
Keywords	Motor protein		Seq_feature	repeat:PPR 1
INTERPRO	IPR001609:Myosin head, motor domain		Seq_feature	repeat:PPR 2
SMART	SM00242:MYSc		Seq_feature	repeat:PPR 7
BP	GO:0030048~actin filament-based movement		Seq_feature	repeat:PPR 6
Keywords	Actin-binding		Seq_feature	repeat:PPR 5
MF	GO:0003774~motor activity		Seq_feature	repeat:PPR 16
MF	GO:0003779~actin binding
MF	GO:0005516~calmodulin binding		endocytosis
SMART	SM00015:IQ		INTERPRO	IPR023610:Phosphatidylinositol-4-phosphate 5-kinase
Keywords	Calmodulin-binding		Seq_feature	repeat:MORN 7
INTERPRO	IPR000048:IQ motif, EF-hand binding site		Seq_feature	repeat:MORN 5
Keywords	Cytoskeleton		Seq_feature	repeat:MORN 6
CC	GO:0005874~microtubule		Seq_feature	repeat:MORN 2
Keywords	Microtubule		Seq_feature	repeat:MORN 1
BP	GO:0030048~actin filament-based movement		Seq_feature	repeat:MORN 4
BP	GO:0030029~actin filament-based process		Seq_feature	repeat:MORN 3
CC	GO:0044430~cytoskeletal part		Seq_feature	repeat:MORN 8
CC	GO:0005856~cytoskeleton		Seq_feature	domain:PIPK
CC	GO:0099513~polymeric cytoskeletal fiber		INTERPRO	IPR003409:MORN motif
CC	GO:0015630~microtubule cytoskeleton		INTERPRO	IPR027483:Phosphatidylinositol-4-phosphate 5-kinase, C-terminal
CC	GO:0015629~actin cytoskeleton		INTERPRO	IPR002498:Phosphatidylinositol-4-phosphate 5-kinase, core
MF	GO:0008092~cytoskeletal protein binding		INTERPRO	IPR027484:Phosphatidylinositol-4-phosphate 5-kinase, N-terminal domain
			SMART	SM00698:MORN
translation and protein folding			SMART	SM00330:PIPKc
Keywords	Ribonucleoprotein		MF	GO:0016308~1-phosphatidylinositol-4-phosphate 5-kinase activity
Keywords	Ribosomal protein		INTERPRO	IPR017163:Phosphatidylinositol-4-phosphate 5-kinase, plant
CC	GO:0022626~cytosolic ribosome		PIR_SUPERFAMILY	PIRSF037274:phosphatidylinositol-4-phosphate 5-kinase, plant type
CC	GO:0022625~cytosolic large ribosomal subunit		Seq_feature	region of interest:Activation loop
CC	GO:0005840~ribosome		KEGG_PATHWAY	ath04070:Phosphatidylinositol signaling system
MF	GO:0003735~structural constituent of ribosome		KEGG_PATHWAY	ath00562:Inositol phosphate metabolism
CC	GO:0022627~cytosolic small ribosomal subunit		KEGG_PATHWAY	ath04144:Endocytosis
KEGG_PATHWAY	ath03010:Ribosome		CC	GO:0016324~apical plasma membrane
BP	GO:0042273~ribosomal large subunit biogenesis		CC	GO:0090406~pollen tube
BP	GO:0042254~ribosome biogenesis
BP	GO:0002181~cytoplasmic translation		metal ion
Keywords	Rotamase		Keywords	Protein phosphatase
BP	GO:0000413~protein peptidyl-prolyl isomerization		Keywords	Manganese
CC	GO:0009543~chloroplast thylakoid lumen		INTERPRO	IPR001932:Protein phosphatase 2C (PP2C)-like
MF	GO:0003755~peptidyl-prolyl cis-trans isomerase activity		BP	GO:0006470~protein dephosphorylation
INTERPRO	IPR001179:Peptidyl-prolyl cis-trans isomerase, FKBP-type, domain		SMART	SM00332:PP2Cc
BP	GO:0018208~peptidyl-proline modification		Keywords	Magnesium
MF	GO:0005528~FK506 binding		INTERPRO	IPR015655:Protein phosphatase 2C
BP	GO:0061077~chaperone-mediated protein folding		Seq_feature	metal ion-binding site:Manganese 1; via carbonyl oxygen
INTERPRO	IPR023566:Peptidyl-prolyl cis-trans isomerase, FKBP-type		Seq_feature	domain:PP2C-like
BP	GO:0000413~protein peptidyl-prolyl isomerization		MF	GO:0004722~protein serine/threonine phosphatase activity
INTERPRO	IPR020892:Cyclophilin-type peptidyl-prolyl cis-trans isomerase, conserved site		Seq_feature	metal ion-binding site:Manganese 1
Keywords	Cyclosporin		Seq_feature	metal ion-binding site:Manganese 2
BP	GO:0006452~translational frameshifting		INTERPRO	IPR000222:Protein phosphatase 2C, manganese/magnesium aspartate binding site
BP	GO:0045901~positive regulation of translational elongation		BP	GO:0030001~metal ion transport
BP	GO:0045905~positive regulation of translational termination		BP	GO:0070838~divalent metal ion transport
BP	GO:0006457~protein folding
BP	GO:0031399~regulation of protein modification process		RNA processing
BP	GO:0006448~regulation of translational elongation		Keywords	rRNA processing
INTERPRO	IPR001884:Translation elongation factor IF5A		Keywords	Ribosome biogenesis
INTERPRO	IPR020189:Translation elongation factor, IF5A C-terminal		BP	GO:0006364~rRNA processing
INTERPRO	IPR019769:Translation elongation factor, IF5A, hypusine site		BP	GO:0006401~RNA catabolic process
INTERPRO	IPR005703:Ribosomal protein S3, eukaryotic/archaeal		BP	GO:0016071~mRNA metabolic process
MF	GO:0061077~chaperone-mediated protein folding		BP	GO:0006402~mRNA catabolic process
MF	GO:0003735~structural constituent of ribosome		BP	GO:0034470~ncRNA processing
			BP	GO:0000184~nuclear-transcribed mRNA catabolic process, nonsense-mediated decay
Leucine-rich repeat
Seq_feature	repeat:LRR 19		Helicase and DNA replication
Seq_feature	repeat:LRR 20		Keywords	Helicase
Seq_feature	repeat:LRR 17		INTERPRO	IPR001650:Helicase, C-terminal
Seq_feature	repeat:LRR 18		INTERPRO	IPR014001:Helicase, superfamily 1/2, ATP-binding domain
INTERPRO	IPR017441:Protein kinase, ATP binding site		INTERPRO	IPR011545:DNA/RNA helicase, DEAD/DEAH box type, N-terminal
Seq_feature	repeat:LRR 16		MF	GO:0004004~ATP-dependent RNA helicase activity
Seq_feature	repeat:LRR 23		SMART	SM00490:HELICc
Keywords	Serine/threonine-protein kinase		Seq_feature	domain:Helicase ATP-binding
Seq_feature	nucleotide phosphate-binding region:ATP		SMART	SM00487:DEXDc
Seq_feature	repeat:LRR 11		INTERPRO	IPR014014:RNA helicase, DEAD-box type, Q motif
Seq_feature	repeat:LRR 15		BP	GO:0010501~RNA secondary structure unwinding
Seq_feature	repeat:LRR 10		Seq_feature	domain:Helicase C-terminal
Seq_feature	binding site:ATP		Seq_feature	short sequence motif:Q motif
Seq_feature	repeat:LRR 14		Seq_feature	short sequence motif:DEAD box
Seq_feature	domain:Protein kinase		INTERPRO	IPR027417:P-loop containing nucleoside triphosphate hydrolase
Seq_feature	repeat:LRR 29		Keywords	DNA replication
Seq_feature	repeat:LRR 13		MF	GO:0003887~DNA-directed DNA polymerase activity
Seq_feature	repeat:LRR 12		Keywords	DNA-directed DNA polymerase
Seq_feature	repeat:LRR 22
Seq_feature	repeat:LRR 9		plant pathogen interaction
Seq_feature	repeat:LRR 8		KEGG_PATHWAY	ath04626:Plant-pathogen interaction
Seq_feature	repeat:LRR 24
Seq_feature	repeat:LRR 21		clathrin coat
Seq_feature	repeat:LRR 28		INTERPRO	IPR002553:Clathrin/coatomer adaptor, adaptin-like, N-terminal
Seq_feature	repeat:LRR 7		INTERPRO	IPR009028:Coatomer/calthrin adaptor appendage, C-terminal subdomain
INTERPRO	IPR008271:Serine/threonine-protein kinase, active site		INTERPRO	IPR013041:Coatomer/clathrin adaptor appendage, Ig-like subdomain
Keywords	Kinase		CC	GO:0030117~membrane coat
Seq_feature	repeat:LRR 27		CC	GO:0048475~coated membrane
Seq_feature	active site:Proton acceptor		CC	GO:0030119~AP-type membrane coat adaptor complex
INTERPRO	IPR000719:Protein kinase, catalytic domain		CC	GO:0030118~clathrin coat
Seq_feature	repeat:LRR 26		CC	GO:0030662~coated vesicle membrane
Seq_feature	repeat:LRR 6		CC	GO:0030131~clathrin adaptor complex
SMART	SM00220:S_TKc		CC	GO:0012506~vesicle membrane
INTERPRO	IPR011009:Protein kinase-like domain
Seq_feature	repeat:LRR 5		lipid metabolism
Seq_feature	repeat:LRR 25		Keywords	Sterol biosynthesis
INTERPRO	IPR003591:Leucine-rich repeat, typical subtype		Keywords	Sterol metabolism
SMART	SM00369:LRR_TYP		Keywords	Steroid metabolism
			Keywords	Steroid biosynthesis
cell cycle and reproduction			BP	GO:0016126~sterol biosynthetic process
BP	GO:0051301~cell division		Keywords	Lipid metabolism
INTERPRO	IPR024704:Structural maintenance of chromosomes protein		Keywords	Lipid biosynthesis
SMART	SM00968:SM00968
INTERPRO	IPR010935:SMCs flexible hinge		response to stimulus
INTERPRO	IPR003395:RecF/RecN/SMC		BP	GO:0009737~response to abscisic acid
Keywords	Meiosis		BP	GO:0009738~abscisic acid-activated signaling pathway
Keywords	Cell division		BP	GO:0071215~cellular response to abscisic acid stimulus
PIR_SUPERFAMILY	PIRSF005719:structural maintenance of chromosomes protein		BP	GO:0009411~response to UV
BP	GO:0051321~meiotic cell cycle
BP	GO:0007059~chromosome segregation		mitochondrion
Keywords	Mitosis		BP	GO:0006839~mitochondrial transport
Keywords	Cell cycle		CC	GO:0005739~mitochondrion
BP	GO:1903047~mitotic cell cycle process
BP	GO:0007049~cell cycle		transmembrane transport
BP	GO:0022402~cell cycle process		Keywords	Transport
BP	GO:0000280~nuclear division		Keywords	Membrane
BP	GO:0000911~cytokinesis by cell plate formation		Keywords	Transmembrane
BP	GO:0032506~cytokinetic process		Keywords	Transmembrane helix
BP	GO:0061640~cytoskeleton-dependent cytokinesis		CC	GO:0016021~integral component of membrane
BP	GO:1902410~mitotic cytokinetic process
BP	GO:0007067~mitotic nuclear division		sodium transport
BP	GO:0000281~mitotic cytokinesis		BP	GO:0006814~sodium ion transport
BP	GO:0000910~cytokinesis		Keywords	Sodium
BP	GO:0022414~reproductive process		Keywords	Sodium transport
BP	GO:0000003~reproduction		Keywords	Antiport
BP	GO:0007067~mitotic nuclear division		MF	GO:0015386~potassium:proton antiporter activity
BP	GO:0003006~developmental process involved in reproduction		MF	GO:0015081~sodium ion transmembrane transporter activity
Spliceosome			intracellular protein transport
CC	GO:0005682~U5 snRNP		INTERPRO	IPR002553:Clathrin/coatomer adaptor, adaptin-like, N-terminal
KEGG_PATHWAY	ath03040:Spliceosome		BP	GO:0006886~intracellular protein transport
CC	GO:0034719~SMN-Sm protein complex		MF	GO:0008565~protein transporter activity
CC	GO:0097526~spliceosomal tri-snRNP complex
CC	GO:0005687~U4 snRNP		amino acids transport
CC	GO:0005689~U12-type spliceosomal complex		MF	GO:0015171~amino acid transmembrane transporter activity
CC	GO:0005685~U1 snRNP
			cation transport
morphogenesis and development			Keywords	Antiport
BP	GO:0000280~nuclear division		MF	GO:0015491~cation:cation antiporter activity
BP	GO:0006996~organelle organization		INTERPRO	IPR004837:Sodium/calcium exchanger membrane region
BP	GO:0007067~mitotic nuclear division		BP	GO:0006812~cation transport
BP	GO:0016043~cellular component organization
BP	GO:0045905~positive regulation of translational termination		sugar transport
BP	GO:0048285~organelle fission		MF	GO:0008514~organic anion transmembrane transporter activity
BP	GO:1902589~single-organism organelle organization		Keywords	Sugar transport
BP	GO:0009653~anatomical structure morphogenesis		BP	GO:0044723~single-organism carbohydrate metabolic process
BP	GO:0080181~lateral root branching		MF	GO:0005402~cation:sugar symporter activity
BP	GO:0090626~plant epidermis morphogenesis		MF	GO:0005351~sugar:proton symporter activity
BP	GO:0009791~post-embryonic development		MF	GO:0015144~carbohydrate transmembrane transporter activity
BP	GO:0048569~post-embryonic organ development
BP	GO:0048468~cell development
BP	GO:0071840~cellular component organization or biogenesis
BP	GO:0009888~tissue development
BP	GO:0048856~anatomical structure development
BP	GO:0032502~developmental process
BP	GO:0044767~single-organism developmental process
BP	GO:0090558~plant epidermis development
BP	GO:0048589~developmental growth
lipid biosynthesis
Keywords	Lipid biosynthesis
BP	GO:0016126~sterol biosynthetic process
BP	GO:0030259~lipid glycosylation
BP	GO:0030258~lipid modification
BP	GO:0006631~fatty acid metabolic process
nucleolus
CC	GO:0005730~nucleolus
mitochondrion
CC	GO:0005743~mitochondrial inner membrane
resopnse to abiotic stimulus
BP	GO:0009266~response to temperature stimulus
BP	GO:0009409~response to cold
BP	GO:0009628~response to abiotic stimulus
BP	GO:0009631~cold acclimation
BP	GO:0009409~response to cold
BP	GO:0009631~cold acclimation
BP	GO:0045087~innate immune response
BP	GO:0002376~immune system process
BP	GO:0009606~tropism
transmembrane transport
Keywords	Transport
Keywords	Membrane
Keywords	Transmembrane
Keywords	Transmembrane helix
CC	GO:0016021~integral component of membrane
Seq_feature	transmembrane region
sugar transport
MF	GO:0005338~nucleotide-sugar transmembrane transporter activity
MF	GO:1901505~carbohydrate derivative transporter activity
BP	GO:1901264~carbohydrate derivative transport
BP	GO:0015780~nucleotide-sugar transport
BP	GO:0015784~GDP-mannose transport
INTERPRO	IPR004853:Domain of unknown function DUF250
BP	GO:0008643~carbohydrate transport
Keywords	Sugar transport
COG_ONTOLOGY	Carbohydrate transport and metabolism / Posttranslational modification, protein turnover, chaperones / Intracellular trafficking and secretion
BP	GO:0008514~organic anion transmembrane transporter activity
ammonium transport
Keywords	Ammonia transport
BP	GO:0015696~ammonium transport
INTERPRO	IPR024041:Ammonium transporter AmtB-like domain
INTERPRO	IPR018047:Ammonium transporter, conserved site
INTERPRO	IPR001905:Ammonium transporter
BP	GO:0019740~nitrogen utilization
BP	GO:0072488~ammonium transmembrane transport
MF	GO:0008519~ammonium transmembrane transporter activity
BP	GO:0071705~nitrogen compound transport
BP	GO:0042886~amide transport
BP	GO:0034250~positive regulation of cellular amide metabolic process
sodium transport
BP	GO:0006814~sodium ion transport
Keywords	Sodium
Keywords	Sodium transport
Keywords	Antiport
MF	GO:0015081~sodium ion transmembrane transporter activity

## Sheet: constitutively expressed GO 
Table S4 - Selected significant enriched GOs of constitutively expressed genes that are presented as groups in Fig. S2. BP; biological process, CC; cellular component, MF; molecular function, KEGG; pathway analysis, INERPRO; domain analysis, Seq_feature; egions or sites of interest in the protein sequence, Keywords; UniProtKB hierarchical controlled keyword vocabulary, PIR_SUPERFAMILY; the PIR-In…
ATP-binding
Keywords	ATP-binding
Keywords	Nucleotide-binding
MF	GO:0005524~ATP binding
Seq_feature	nucleotide phosphate-binding region:ATP
chloroplast
Keywords	Chloroplast
Keywords	Plastid
Keywords	Transit peptide
CC	GO:0009507~chloroplast
Keywords	Thylakoid
CC	GO:0031977~thylakoid lumen
CC	GO:0009543~chloroplast thylakoid lumen
RNA processing + helicase activity + ribosome
Keywords	Helicase
INTERPRO	IPR001650:Helicase, C-terminal
INTERPRO	IPR014001:Helicase, superfamily 1/2, ATP-binding domain
SMART	SM00490:HELICc
SMART	SM00487:DEXDc
INTERPRO	IPR011545:DNA/RNA helicase, DEAD/DEAH box type, N-terminal
MF	GO:0004004~ATP-dependent RNA helicase activity
MF	GO:0008026~ATP-dependent helicase activity
Seq_feature	domain:Helicase C-terminal
Seq_feature	domain:Helicase ATP-binding
BP	GO:0010501~RNA secondary structure unwinding
INTERPRO	IPR014014:RNA helicase, DEAD-box type, Q motif
INTERPRO	IPR000629:RNA helicase, ATP-dependent, DEAD-box, conserved site
Keywords	rRNA processing
BP	GO:0006364~rRNA processing
MF	GO:0004386~helicase activity
Seq_feature	short sequence motif:Q motif
Seq_feature	short sequence motif:DEAD box
Keywords	Nonsense-mediated mRNA decay
Keywords	Ribosome biogenesis
DNA repair
MF	GO:0008534~oxidized purine nucleobase lesion DNA N-glycosylase activity
BP	GO:0006281~DNA repair
MF	GO:0003684~damaged DNA binding
metalloaminopeptidase activity
MF	GO:0070006~metalloaminopeptidase activity
Keywords	Aminopeptidase
INTERPRO	IPR000994:Peptidase M24, structural domain
BP	GO:0070084~protein initiator methionine removal
BP	GO:0031365~N-terminal protein amino acid modification
Seq_feature	metal ion-binding site:Cobalt 1
Seq_feature	metal ion-binding site:Cobalt 2
INTERPRO	IPR001714:Peptidase M24, methionine aminopeptidase
INTERPRO	IPR002467:Peptidase M24A, methionine aminopeptidase, subfamily 1
sugar transport
INTERPRO	IPR004853:Domain of unknown function DUF250
MF	GO:0008514~organic anion transmembrane transporter activity
Keywords	Sugar transport
BP	GO:0008643~carbohydrate transport
protein kinase
BP	GO:0018105~peptidyl-serine phosphorylation
BP	GO:0046777~protein autophosphorylation
Keywords	Kinase
Seq_feature	active site:Proton acceptor
Keywords	Serine/threonine-protein kinase
Seq_feature	binding site:ATP
Seq_feature	domain:Protein kinase
INTERPRO	IPR008271:Serine/threonine-protein kinase, active site
INTERPRO	IPR011009:Protein kinase-like domain
INTERPRO	IPR017441:Protein kinase, ATP binding site
SMART	SM00220:S_TKc
INTERPRO	IPR000719:Protein kinase, catalytic domain
MF	GO:0004672~protein kinase activity
tetratricopeptide repeat
INTERPRO	IPR001440:Tetratricopeptide TPR-1
Keywords	TPR repeat
SMART	SM00028:TPR
INTERPRO	IPR019734:Tetratricopeptide repeat
INTERPRO	IPR013026:Tetratricopeptide repeat-containing domain
Seq_feature	repeat:TPR 3
Seq_feature	repeat:TPR 2
Seq_feature	repeat:TPR 1
INTERPRO	IPR011990:Tetratricopeptide-like helical
oxidation-reduction process
Keywords	NADP
Keywords	Oxidoreductase
MF	GO:0016491~oxidoreductase activity
BP	GO:0055114~oxidation-reduction process
sdodium transport
Keywords	Sodium transport
Keywords	Sodium
MF	GO:0015386~potassium:proton antiporter activity
BP	GO:0006814~sodium ion transport
Keywords	Antiport
MF	GO:0015385~sodium:proton antiporter activity
INTERPRO	IPR018422:Cation/H+ exchanger, CPA1 family
BP	GO:0098719~sodium ion import across plasma membrane
ubiquitin-dependent protein catabolic process
Keywords	Proteasome
CC	GO:0000502~proteasome complex
KEGG_PATHWAY	ath03050:Proteasome
CC	GO:0008540~proteasome regulatory particle, base subcomplex
BP	GO:0006511~ubiquitin-dependent protein catabolic process
Keywords	Isopeptide bond
Keywords	Ubl conjugation
BP	GO:0030163~protein catabolic process
COG_ONTOLOGY	Posttranslational modification, protein turnover, chaperones
BP	GO:0043161~proteasome-mediated ubiquitin-dependent protein catabolic process
INTERPRO	IPR005937:26S proteasome subunit P45
endosome
Keywords	Endosome
CC	GO:0010008~endosome membrane
CC	GO:0005768~endosome
cell cycle
Keywords	Cell cycle
Keywords	Cell division
Keywords	Mitosis
BP	GO:0051301~cell division
protein biosynthesis
Keywords	Protein biosynthesis
manganese binding
Keywords	Manganese
Seq_feature	metal ion-binding site:Manganese 1; via carbonyl oxygen
Seq_feature	metal ion-binding site:Manganese 1
Seq_feature	metal ion-binding site:Manganese 2
calmodulin binding
MF	GO:0004683~calmodulin-dependent protein kinase activity
MF	GO:0009931~calcium-dependent protein serine/threonine kinase activity
MF	GO:0005516~calmodulin binding
Seq_feature	calcium-binding region:4
Keywords	Calcium
Seq_feature	calcium-binding region:3
Seq_feature	domain:EF-hand 4
INTERPRO	IPR002048:EF-hand domain
SMART	SM00054:EFh
Seq_feature	domain:EF-hand 3
Seq_feature	calcium-binding region:1
INTERPRO	IPR018247:EF-Hand 1, calcium-binding site
Seq_feature	calcium-binding region:2
INTERPRO	IPR011992:EF-hand-like domain
Seq_feature	domain:EF-hand 2
Seq_feature	domain:EF-hand 1
BP	GO:0035556~intracellular signal transduction
protein folding
BP	GO:0000413~protein peptidyl-prolyl isomerization
INTERPRO	IPR023566:Peptidyl-prolyl cis-trans isomerase, FKBP-type
INTERPRO	IPR001179:Peptidyl-prolyl cis-trans isomerase, FKBP-type, domain
BP	GO:0018208~peptidyl-proline modification
MF	GO:0005528~FK506 binding
Keywords	Rotamase
MF	GO:0003755~peptidyl-prolyl cis-trans isomerase activity
BP	GO:0061077~chaperone-mediated protein folding
endocytosis+Wnt signaling
BP	GO:0006897~endocytosis
BP	GO:0016055~Wnt signaling pathway
ATPase activity
MF	GO:0019829~cation-transporting ATPase activity
INTERPRO	IPR018303:P-type ATPase, phosphorylation site
INTERPRO	IPR023299:P-type ATPase, cytoplasmic domain N
INTERPRO	IPR008250:P-type ATPase, A domain
INTERPRO	IPR001757:Cation-transporting P-type ATPase
ABC transporters
INTERPRO	IPR017871:ABC transporter, conserved site
INTERPRO	IPR003439:ABC transporter-like
Seq_feature	domain:ABC transporter
Seq_feature	domain:ABC transmembrane type-1
motor protein
INTERPRO	IPR004009:Myosin, N-terminal, SH3-like
INTERPRO	IPR002710:Dilute
Keywords	Myosin
SMART	SM01132:SM01132
Keywords	Motor protein
INTERPRO	IPR001609:Myosin head, motor domain
SMART	SM00242:MYSc
BP	GO:0030048~actin filament-based movement
MF	GO:0003774~motor activity
response to heat
Keywords	Chaperone
INTERPRO	IPR018181:Heat shock protein 70, conserved site
BP	GO:0009408~response to heat
INTERPRO	IPR013126:Heat shock protein 70 family
BP	GO:0006457~protein folding
spliceosome
MF	GO:0004004~ATP-dependent RNA helicase activity
KEGG_PATHWAY	ath03040:Spliceosome
Keywords	Spliceosome
INTERPRO	IPR011709:Domain of unknown function DUF1605
INTERPRO	IPR007502:Helicase-associated domain
SMART	SM00847:SM00847
Keywords	mRNA processing
Keywords	mRNA splicing
MF	GO:0044822~poly(A) RNA binding
CC	GO:0005681~spliceosomal complex
BP	GO:0000398~mRNA splicing, via spliceosome
BP	GO:0006396~RNA processing
BP	GO:0008380~RNA splicing
magnesium binding
Seq_feature	metal ion-binding site:Magnesium

## Sheet: up transporters
Table S5 - Candidate transporters that are up-regulated in hospite vs. cultured. Indicated in the table: Log2(FC), FDR pvalue, UniProtKB (sp) annotations and their blastp parameters (D-G), nr annotations and their blastp parameters (H-K), Gene Ontologies (L-O), DeepLoc-1.0 (Almagro Armenteros et al., 2017) prediction output along with hierarchical tree likelihood value (P, Q), InterPro signature …
gene_id	in hospite vs cultures log2(FC)	FDR	sp_% identity	sp_eval	sp_% query coverage	sp_description	nr_id	nr_description	nr_evalue	nr_% query coverage	Gene ontology (biological process)	Gene ontology (cellular component)	Gene ontology (molecular function)	Gene ontology (GO)	Localization prediction by DeepLoc-1.0	hierarchical tree likelihood value by DeepLoc-1.0	InterPro domain	short name as indicated in Fig. 4 (by domain)
TRINITY_DN10144_c0_g1::TRINITY_DN10144_c0_g1_i1::g.25603::m.25603	0.189536	0.00822865	38.752	6.49e-140	71.7918	sp|Q54RU1|ABCB6_DICDI ABC transporter B family member 6 OS=Dictyostelium discoideum OX=44689 GN=abcB6 PE=3 SV=1	OLQ02874.1	ATP-binding cassette sub-family B member 6, mitochondrial Symbiodinium microadriaticum	2.4e-308	98.4262	cellular iron ion homeostasis [GO:0006879]	integral component of membrane [GO:0016021]; mitochondrial inner membrane [GO:0005743]	ATPase activity, coupled to transmembrane movement of substances [GO:0042626]; ATP binding [GO:0005524]	integral component of membrane [GO:0016021]; mitochondrial inner membrane [GO:0005743]; ATP binding [GO:0005524]; ATPase activity, coupled to transmembrane movement of substances [GO:0042626]; cellular iron ion homeostasis [GO:0006879]	Cell membrane	0.3439
TRINITY_DN17440_c0_g1::TRINITY_DN17440_c0_g1_i1::g.61682::m.61682	2.28666	2.1863e-80	22.76	1.51e-07	86.385	sp|P40074|AVT6_YEAST Vacuolar amino acid transporter 6 OS=Saccharomyces cerevisiae (strain ATCC 204508 / S288c) OX=559292 GN=AVT6 PE=1 SV=1	OLQ10606.1	putative sodium-coupled neutral amino acid transporter 6 Symbiodinium microadriaticum	6.4e-103	97.1831	amino acid transmembrane export from vacuole [GO:0032974]; amino acid transmembrane transport [GO:0003333]; transmembrane transport [GO:0055085]	fungal-type vacuole [GO:0000324]; fungal-type vacuole membrane [GO:0000329]; integral component of membrane [GO:0016021]	amino acid transmembrane transporter activity [GO:0015171]; L-arginine transmembrane transporter activity [GO:0061459]; L-aspartate transmembrane transporter activity [GO:0015183]; L-glutamate transmembrane transporter activity [GO:0005313]; L-histidine transmembrane transporter activity [GO:0005290]; L-lysine transmembrane transporter activity [GO:0015189]; L-serine transmembrane transporter act…	fungal-type vacuole [GO:0000324]; fungal-type vacuole membrane [GO:0000329]; integral component of membrane [GO:0016021]; amino acid transmembrane transporter activity [GO:0015171]; L-arginine transmembrane transporter activity [GO:0061459]; L-aspartate transmembrane transporter activity [GO:0015183]; L-glutamate transmembrane transporter activity [GO:0005313]; L-histidine transmembrane transport…	Lysosome/Vacuole	0.816
TRINITY_DN1016_c0_g1::TRINITY_DN1016_c0_g1_i1::g.2642::m.2642	0.485109	0.0112136	29.819	1.35e-32	88.8579	sp|Q9FG70|NSTU2_ARATH Nucleotide-sugar uncharacterized transporter 2 OS=Arabidopsis thaliana OX=3702 GN=At5g55950 PE=2 SV=1	XP_004953748.1	nucleotide-sugar uncharacterized transporter 2 Setaria italica >RCV08133.1 hypothetical protein SETIT_1G301600v2 Setaria italica	7e-26	84.4011	carbohydrate transport [GO:0008643]	Golgi apparatus [GO:0005794]; integral component of membrane [GO:0016021]	antiporter activity [GO:0015297]; nucleotide-sugar transmembrane transporter activity [GO:0005338]; transmembrane transporter activity [GO:0022857]	Golgi apparatus [GO:0005794]; integral component of membrane [GO:0016021]; antiporter activity [GO:0015297]; nucleotide-sugar transmembrane transporter activity [GO:0005338]; transmembrane transporter activity [GO:0022857]; carbohydrate transport [GO:0008643]	Golgi apparatus	0.5089
TRINITY_DN19664_c0_g2::TRINITY_DN19664_c0_g2_i14::g.100933::m.100933	1.8464	2.47131e-19	40.426	8e-45	80.4878	sp|P54147|Y108_SYNY3 Putative ammonium transporter sll0108 OS=Synechocystis sp. (strain PCC 6803 / Kazusa) OX=1111708 GN=sll0108 PE=3 SV=1	OLP96184.1	Ammonium transporter 2 Symbiodinium microadriaticum	5.1e-96	98.2578		integral component of membrane [GO:0016021]; plasma membrane [GO:0005886]	ammonium transmembrane transporter activity [GO:0008519]	integral component of membrane [GO:0016021]; plasma membrane [GO:0005886]; ammonium transmembrane transporter activity [GO:0008519]	Endoplasmic reticulum	0.4014
TRINITY_DN19664_c0_g2::TRINITY_DN19664_c0_g2_i6::g.100921::m.100921	1.69462	7.21476e-24	37.243	1.66e-83	84.5865	sp|P54144|AMT11_ARATH Ammonium transporter 1 member 1 OS=Arabidopsis thaliana OX=3702 GN=AMT1-1 PE=1 SV=1	OLP83602.1	Ammonium transporter 2 Symbiodinium microadriaticum	9.2e-192	94.7368	ammonium transmembrane transport [GO:0072488]; ammonium transport [GO:0015696]; lateral root branching [GO:0080181]; lateral root formation [GO:0010311]; protein polymerization [GO:0051258]; response to abscisic acid [GO:0009737]; response to karrikin [GO:0080167]	integral component of plasma membrane [GO:0005887]; nucleus [GO:0005634]; plasma membrane [GO:0005886]; plasmodesma [GO:0009506]	ammonium transmembrane transporter activity [GO:0008519]; protein self-association [GO:0043621]	integral component of plasma membrane [GO:0005887]; nucleus [GO:0005634]; plasma membrane [GO:0005886]; plasmodesma [GO:0009506]; ammonium transmembrane transporter activity [GO:0008519]; protein self-association [GO:0043621]; ammonium transmembrane transport [GO:0072488]; ammonium transport [GO:0015696]; lateral root branching [GO:0080181]; lateral root formation [GO:0010311]; protein polymeriza…	Cell membrane	0.6255	IPR029020-Ammonium/urea transporter; IPR001905-Ammonium transporter; IPR024041-Ammonium transporter AmtB-like domain	Ammonium transporter 1 member 1
TRINITY_DN10364_c0_g1::TRINITY_DN10364_c0_g1_i1::g.26483::m.26483	0.250246	0.039833	39.223	3.73e-66	87.8125	sp|P79110|TXTP_BOVIN Tricarboxylate transport protein, mitochondrial OS=Bos taurus OX=9913 GN=SLC25A1 PE=2 SV=1	OLP76475.1	Tricarboxylate transport protein, mitochondrial Symbiodinium microadriaticum	4.2e-155	91.875	mitochondrial citrate transmembrane transport [GO:0006843]	integral component of membrane [GO:0016021]; mitochondrial inner membrane [GO:0005743]	transmembrane transporter activity [GO:0022857]	integral component of membrane [GO:0016021]; mitochondrial inner membrane [GO:0005743]; transmembrane transporter activity [GO:0022857]; mitochondrial citrate transmembrane transport [GO:0006843]	Mitochondrion	0.9911
TRINITY_DN10364_c0_g1::TRINITY_DN10364_c0_g1_i2::g.26484::m.26484	0.248443	0.0427508	39.223	3.73e-66	87.8125	sp|P79110|TXTP_BOVIN Tricarboxylate transport protein, mitochondrial OS=Bos taurus OX=9913 GN=SLC25A1 PE=2 SV=1	OLP76475.1	Tricarboxylate transport protein, mitochondrial Symbiodinium microadriaticum	4.2e-155	91.875	mitochondrial citrate transmembrane transport [GO:0006843]	integral component of membrane [GO:0016021]; mitochondrial inner membrane [GO:0005743]	transmembrane transporter activity [GO:0022857]	integral component of membrane [GO:0016021]; mitochondrial inner membrane [GO:0005743]; transmembrane transporter activity [GO:0022857]; mitochondrial citrate transmembrane transport [GO:0006843]	Mitochondrion	0.9911
TRINITY_DN19363_c0_g2::TRINITY_DN19363_c0_g2_i14::g.93719::m.93719	1.94726	3.04127e-57	36.546	7.86e-46	87.9004	sp|Q9LPV5|NRT25_ARATH High affinity nitrate transporter 2.5 OS=Arabidopsis thaliana OX=3702 GN=NRT2.5 PE=1 SV=1	ADM13669.1	nitrate transporter, partial Symbiodinium sp. clade C	2.3e-141	100	cellular response to nitrate [GO:0071249]; nitrate assimilation [GO:0042128]; nitrate transport [GO:0015706]	integral component of membrane [GO:0016021]; plant-type vacuole membrane [GO:0009705]; plasma membrane [GO:0005886]	nitrate transmembrane transporter activity [GO:0015112]	integral component of membrane [GO:0016021]; plant-type vacuole membrane [GO:0009705]; plasma membrane [GO:0005886]; nitrate transmembrane transporter activity [GO:0015112]; cellular response to nitrate [GO:0071249]; nitrate assimilation [GO:0042128]; nitrate transport [GO:0015706]	Endoplasmic reticulum	0.4838
TRINITY_DN19664_c0_g2::TRINITY_DN19664_c0_g2_i2::g.100915::m.100915	1.65543	4.91846e-14	37.449	7.4e-81	83.9552	sp|P54144|AMT11_ARATH Ammonium transporter 1 member 1 OS=Arabidopsis thaliana OX=3702 GN=AMT1-1 PE=1 SV=1	OLP83602.1	Ammonium transporter 2 Symbiodinium microadriaticum	4.9e-185	90.4851	ammonium transmembrane transport [GO:0072488]; ammonium transport [GO:0015696]; lateral root branching [GO:0080181]; lateral root formation [GO:0010311]; protein polymerization [GO:0051258]; response to abscisic acid [GO:0009737]; response to karrikin [GO:0080167]	integral component of plasma membrane [GO:0005887]; nucleus [GO:0005634]; plasma membrane [GO:0005886]; plasmodesma [GO:0009506]	ammonium transmembrane transporter activity [GO:0008519]; protein self-association [GO:0043621]	integral component of plasma membrane [GO:0005887]; nucleus [GO:0005634]; plasma membrane [GO:0005886]; plasmodesma [GO:0009506]; ammonium transmembrane transporter activity [GO:0008519]; protein self-association [GO:0043621]; ammonium transmembrane transport [GO:0072488]; ammonium transport [GO:0015696]; lateral root branching [GO:0080181]; lateral root formation [GO:0010311]; protein polymeriza…	Cell membrane	0.5279	IPR029020-Ammonium/urea transporter; IPR001905-Ammonium transporter; IPR024041-Ammonium transporter AmtB-like domain	Ammonium transporter 1 member 1
TRINITY_DN19664_c0_g2::TRINITY_DN19664_c0_g2_i3::g.100917::m.100917	3.85233	7.97545e-58	40.411	8.47e-54	87.2727	sp|P54147|Y108_SYNY3 Putative ammonium transporter sll0108 OS=Synechocystis sp. (strain PCC 6803 / Kazusa) OX=1111708 GN=sll0108 PE=3 SV=1	OLP96184.1	Ammonium transporter 2 Symbiodinium microadriaticum	7.1e-118	97.8788		integral component of membrane [GO:0016021]; plasma membrane [GO:0005886]	ammonium transmembrane transporter activity [GO:0008519]	integral component of membrane [GO:0016021]; plasma membrane [GO:0005886]; ammonium transmembrane transporter activity [GO:0008519]	Lysosome/Vacuole	0.4104
TRINITY_DN19674_c0_g1::TRINITY_DN19674_c0_g1_i9::g.102345::m.102345	4.68606	6.42263e-05	40.265	1.28e-83	80.4104	sp|Q28620|NPT2A_RABIT Sodium-dependent phosphate transport protein 2A OS=Oryctolagus cuniculus OX=9986 GN=SLC34A1 PE=2 SV=1	OLP86317.1	Sodium-dependent phosphate transport protein 2A Symbiodinium microadriaticum	6.7e-158	98.5075	phosphate ion homeostasis [GO:0055062]; phosphate ion transport [GO:0006817]; response to cadmium ion [GO:0046686]; response to lead ion [GO:0010288]; response to mercury ion [GO:0046689]; sodium ion transport [GO:0006814]	apical plasma membrane [GO:0016324]; integral component of membrane [GO:0016021]; mitotic spindle [GO:0072686]; nuclear speck [GO:0016607]; plasma membrane [GO:0005886]	sodium-dependent phosphate transmembrane transporter activity [GO:0015321]; symporter activity [GO:0015293]	apical plasma membrane [GO:0016324]; integral component of membrane [GO:0016021]; mitotic spindle [GO:0072686]; nuclear speck [GO:0016607]; plasma membrane [GO:0005886]; sodium-dependent phosphate transmembrane transporter activity [GO:0015321]; symporter activity [GO:0015293]; phosphate ion homeostasis [GO:0055062]; phosphate ion transport [GO:0006817]; response to cadmium ion [GO:0046686]; resp…	Lysosome/Vacuole	0.4946
TRINITY_DN19664_c0_g2::TRINITY_DN19664_c0_g2_i12::g.100931::m.100931	2.31052	6.03772e-32	39.172	2.18e-55	88.0682	sp|P54147|Y108_SYNY3 Putative ammonium transporter sll0108 OS=Synechocystis sp. (strain PCC 6803 / Kazusa) OX=1111708 GN=sll0108 PE=3 SV=1	OLP96184.1	Ammonium transporter 2 Symbiodinium microadriaticum	5.4e-124	97.1591		integral component of membrane [GO:0016021]; plasma membrane [GO:0005886]	ammonium transmembrane transporter activity [GO:0008519]	integral component of membrane [GO:0016021]; plasma membrane [GO:0005886]; ammonium transmembrane transporter activity [GO:0008519]	Lysosome/Vacuole	0.3943
TRINITY_DN19664_c0_g2::TRINITY_DN19664_c0_g2_i13::g.100932::m.100932	2.21777	3.11775e-26	39.623	2.69e-18	58.9888	sp|P54147|Y108_SYNY3 Putative ammonium transporter sll0108 OS=Synechocystis sp. (strain PCC 6803 / Kazusa) OX=1111708 GN=sll0108 PE=3 SV=1	OLP80147.1	putative ammonium transporter, partial Symbiodinium microadriaticum	8.2e-44	85.9551		integral component of membrane [GO:0016021]; plasma membrane [GO:0005886]	ammonium transmembrane transporter activity [GO:0008519]	integral component of membrane [GO:0016021]; plasma membrane [GO:0005886]; ammonium transmembrane transporter activity [GO:0008519]	Endoplasmic reticulum	0.5504
TRINITY_DN19363_c0_g2::TRINITY_DN19363_c0_g2_i13::g.93716::m.93716	1.26717	1.90551e-64	37.898	3.87e-63	89.9135	sp|Q9LPV5|NRT25_ARATH High affinity nitrate transporter 2.5 OS=Arabidopsis thaliana OX=3702 GN=NRT2.5 PE=1 SV=1	ADM13669.1	nitrate transporter, partial Symbiodinium sp. clade C	6.9e-180	100	cellular response to nitrate [GO:0071249]; nitrate assimilation [GO:0042128]; nitrate transport [GO:0015706]	integral component of membrane [GO:0016021]; plant-type vacuole membrane [GO:0009705]; plasma membrane [GO:0005886]	nitrate transmembrane transporter activity [GO:0015112]	integral component of membrane [GO:0016021]; plant-type vacuole membrane [GO:0009705]; plasma membrane [GO:0005886]; nitrate transmembrane transporter activity [GO:0015112]; cellular response to nitrate [GO:0071249]; nitrate assimilation [GO:0042128]; nitrate transport [GO:0015706]	Endoplasmic reticulum	0.472
TRINITY_DN19363_c0_g2::TRINITY_DN19363_c0_g2_i2::g.93702::m.93702	1.32956	3.70747e-23	45.217	1.3e-22	80.2817	sp|Q39608|NRT21_CHLRE Nitrate transporter 2.1 OS=Chlamydomonas reinhardtii OX=3055 GN=NRT2.1 PE=2 SV=1	OLP94270.1	High affinity nitrate transporter 2.5 Symbiodinium microadriaticum	5e-68	100	nitrate assimilation [GO:0042128]; nitrate transport [GO:0015706]; nitrite transport [GO:0015707]	integral component of membrane [GO:0016021]; plasma membrane [GO:0005886]; transporter complex [GO:1990351]	nitrate transmembrane transporter activity [GO:0015112]; nitrite transmembrane transporter activity [GO:0015113]	integral component of membrane [GO:0016021]; plasma membrane [GO:0005886]; transporter complex [GO:1990351]; nitrate transmembrane transporter activity [GO:0015112]; nitrite transmembrane transporter activity [GO:0015113]; nitrate assimilation [GO:0042128]; nitrate transport [GO:0015706]; nitrite transport [GO:0015707]	Endoplasmic reticulum	0.6465
TRINITY_DN19664_c0_g2::TRINITY_DN19664_c0_g2_i10::g.100928::m.100928	2.94147	3.64399e-42	38.537	2.51e-36	78.0876	sp|P54145|AMT1_CAEEL Putative ammonium transporter 1 OS=Caenorhabditis elegans OX=6239 GN=amt-1 PE=3 SV=1	OLP96184.1	Ammonium transporter 2 Symbiodinium microadriaticum	2.8e-82	96.8127	ammonium transmembrane transport [GO:0072488]	integral component of plasma membrane [GO:0005887]	ammonium transmembrane transporter activity [GO:0008519]	integral component of plasma membrane [GO:0005887]; ammonium transmembrane transporter activity [GO:0008519]; ammonium transmembrane transport [GO:0072488]	Lysosome/Vacuole	0.434
TRINITY_DN11071_c0_g1::TRINITY_DN11071_c0_g1_i2::g.29083::m.29083	0.96231	1.64528e-23	39.369	8.43e-137	65.2561	sp|Q8GYH8|SUT42_ARATH Probable sulfate transporter 4.2 OS=Arabidopsis thaliana OX=3702 GN=SULTR4;2 PE=2 SV=2	OLQ07494.1	Sulfate transporter 4.1, chloroplastic Symbiodinium microadriaticum	0	92.8731		integral component of plasma membrane [GO:0005887]	anion:anion antiporter activity [GO:0015301]; secondary active sulfate transmembrane transporter activity [GO:0008271]; sulfate transmembrane transporter activity [GO:0015116]; symporter activity [GO:0015293]	integral component of plasma membrane [GO:0005887]; anion:anion antiporter activity [GO:0015301]; secondary active sulfate transmembrane transporter activity [GO:0008271]; sulfate transmembrane transporter activity [GO:0015116]; symporter activity [GO:0015293]	Lysosome/Vacuole	0.5739
TRINITY_DN19230_c0_g2::TRINITY_DN19230_c0_g2_i4::g.90752::m.90752	1.68031	0.00868542	35.21	8.17e-162	91.1681	sp|Q73E41|BACA1_BACC1 Calcium-transporting ATPase 1 OS=Bacillus cereus (strain ATCC 10987 / NRS 248) OX=222523 GN=BCE_0519 PE=1 SV=1	OLQ04979.1	Calcium-transporting ATPase 1 Symbiodinium microadriaticum	0	99.2403		integral component of membrane [GO:0016021]; plasma membrane [GO:0005886]	ATP binding [GO:0005524]; calcium-transporting ATPase activity [GO:0005388]; metal ion binding [GO:0046872]	integral component of membrane [GO:0016021]; plasma membrane [GO:0005886]; ATP binding [GO:0005524]; calcium-transporting ATPase activity [GO:0005388]; metal ion binding [GO:0046872]	Cell membrane	0.4653
TRINITY_DN19664_c0_g2::TRINITY_DN19664_c0_g2_i8::g.100925::m.100925	1.55231	1.17252e-09	38.746	2.61e-66	86.3184	sp|P54147|Y108_SYNY3 Putative ammonium transporter sll0108 OS=Synechocystis sp. (strain PCC 6803 / Kazusa) OX=1111708 GN=sll0108 PE=3 SV=1	OLP82733.1	Ammonium transporter 1 member 1 Symbiodinium microadriaticum	3.4e-138	93.0348		integral component of membrane [GO:0016021]; plasma membrane [GO:0005886]	ammonium transmembrane transporter activity [GO:0008519]	integral component of membrane [GO:0016021]; plasma membrane [GO:0005886]; ammonium transmembrane transporter activity [GO:0008519]	Lysosome/Vacuole	0.4438
TRINITY_DN19796_c2_g2::TRINITY_DN19796_c2_g2_i3::g.105704::m.105704	1.24422	1.51465e-30	37.714	2.33e-31	97.7143	sp|Q39609|NRT22_CHLRE Nitrate transporter 2.2 OS=Chlamydomonas reinhardtii OX=3055 GN=NRT2.2 PE=2 SV=2	ADM13669.1	nitrate transporter, partial Symbiodinium sp. clade C	1.7e-86	100	nitrate assimilation [GO:0042128]; nitrate transport [GO:0015706]	integral component of membrane [GO:0016021]; plasma membrane [GO:0005886]; transporter complex [GO:1990351]	nitrate transmembrane transporter activity [GO:0015112]; nitrite transmembrane transporter activity [GO:0015113]	integral component of membrane [GO:0016021]; plasma membrane [GO:0005886]; transporter complex [GO:1990351]; nitrate transmembrane transporter activity [GO:0015112]; nitrite transmembrane transporter activity [GO:0015113]; nitrate assimilation [GO:0042128]; nitrate transport [GO:0015706]	Endoplasmic reticulum	0.6964
TRINITY_DN11376_c0_g1::TRINITY_DN11376_c0_g1_i1::g.30147::m.30147	0.433382	0.0184012	28.23	1.43e-12	63.4675	sp|Q8IY50|S35F3_HUMAN Putative thiamine transporter SLC35F3 OS=Homo sapiens OX=9606 GN=SLC35F3 PE=2 SV=2	OLQ06672.1	Solute carrier family 35 member F3 Symbiodinium microadriaticum	4.9e-95	96.5944	thiamine transport [GO:0015888]	integral component of membrane [GO:0016021]		integral component of membrane [GO:0016021]; thiamine transport [GO:0015888]	Endoplasmic reticulum	0.5536
TRINITY_DN19664_c0_g2::TRINITY_DN19664_c0_g2_i1::g.100914::m.100914	2.02945	6.61278e-10	40.283	4.21e-53	84.5455	sp|P54147|Y108_SYNY3 Putative ammonium transporter sll0108 OS=Synechocystis sp. (strain PCC 6803 / Kazusa) OX=1111708 GN=sll0108 PE=3 SV=1	OLP96184.1	Ammonium transporter 2 Symbiodinium microadriaticum	2.5e-118	98.7879		integral component of membrane [GO:0016021]; plasma membrane [GO:0005886]	ammonium transmembrane transporter activity [GO:0008519]	integral component of membrane [GO:0016021]; plasma membrane [GO:0005886]; ammonium transmembrane transporter activity [GO:0008519]	Endoplasmic reticulum	0.4218
TRINITY_DN11628_c0_g1::TRINITY_DN11628_c0_g1_i1::g.31067::m.31067	0.292852	0.00541447	23.054	9.04e-09	93.125	sp|Q84L08|GFT1_ARATH GDP-fucose transporter 1 OS=Arabidopsis thaliana OX=3702 GN=GFT1 PE=1 SV=1	OLQ01490.1	GDP-mannose transporter GONST4 Symbiodinium microadriaticum	1.8e-89	97.1875	carbohydrate transport [GO:0008643]; nucleotide-sugar transmembrane transport [GO:0015780]	Golgi apparatus [GO:0005794]; Golgi membrane [GO:0000139]; integral component of membrane [GO:0016021]	antiporter activity [GO:0015297]; GDP-fucose transmembrane transporter activity [GO:0005457]; nucleotide-sugar transmembrane transporter activity [GO:0005338]; transmembrane transporter activity [GO:0022857]	Golgi apparatus [GO:0005794]; Golgi membrane [GO:0000139]; integral component of membrane [GO:0016021]; antiporter activity [GO:0015297]; GDP-fucose transmembrane transporter activity [GO:0005457]; nucleotide-sugar transmembrane transporter activity [GO:0005338]; transmembrane transporter activity [GO:0022857]; carbohydrate transport [GO:0008643]; nucleotide-sugar transmembrane transport [GO:0015…	Endoplasmic reticulum	0.5799
TRINITY_DN19363_c0_g2::TRINITY_DN19363_c0_g2_i10::g.93711::m.93711	1.37861	5.25036e-23	33.784	1.56e-18	89.5706	sp|Q9LPV5|NRT25_ARATH High affinity nitrate transporter 2.5 OS=Arabidopsis thaliana OX=3702 GN=NRT2.5 PE=1 SV=1	ADM13669.1	nitrate transporter, partial Symbiodinium sp. clade C	1.5e-71	98.1595	cellular response to nitrate [GO:0071249]; nitrate assimilation [GO:0042128]; nitrate transport [GO:0015706]	integral component of membrane [GO:0016021]; plant-type vacuole membrane [GO:0009705]; plasma membrane [GO:0005886]	nitrate transmembrane transporter activity [GO:0015112]	integral component of membrane [GO:0016021]; plant-type vacuole membrane [GO:0009705]; plasma membrane [GO:0005886]; nitrate transmembrane transporter activity [GO:0015112]; cellular response to nitrate [GO:0071249]; nitrate assimilation [GO:0042128]; nitrate transport [GO:0015706]	Endoplasmic reticulum	0.5103
TRINITY_DN18617_c0_g2::TRINITY_DN18617_c0_g2_i1::g.76601::m.76601	1.12823	2.7867e-32	36.425	1e-79	97.4654	sp|P54144|AMT11_ARATH Ammonium transporter 1 member 1 OS=Arabidopsis thaliana OX=3702 GN=AMT1-1 PE=1 SV=1	OLP82733.1	Ammonium transporter 1 member 1 Symbiodinium microadriaticum	1.9e-198	96.0829	ammonium transmembrane transport [GO:0072488]; ammonium transport [GO:0015696]; lateral root branching [GO:0080181]; lateral root formation [GO:0010311]; protein polymerization [GO:0051258]; response to abscisic acid [GO:0009737]; response to karrikin [GO:0080167]	integral component of plasma membrane [GO:0005887]; nucleus [GO:0005634]; plasma membrane [GO:0005886]; plasmodesma [GO:0009506]	ammonium transmembrane transporter activity [GO:0008519]; protein self-association [GO:0043621]	integral component of plasma membrane [GO:0005887]; nucleus [GO:0005634]; plasma membrane [GO:0005886]; plasmodesma [GO:0009506]; ammonium transmembrane transporter activity [GO:0008519]; protein self-association [GO:0043621]; ammonium transmembrane transport [GO:0072488]; ammonium transport [GO:0015696]; lateral root branching [GO:0080181]; lateral root formation [GO:0010311]; protein polymeriza…	Cell membrane	0.3537
TRINITY_DN11754_c0_g1::TRINITY_DN11754_c0_g1_i1::g.31514::m.31514	0.462776	4.59865e-09	24.274	6.72e-07	73.3333	sp|P94131|MUCK_ACIAD Cis,cis-muconate transport protein OS=Acinetobacter baylyi (strain ATCC 33305 / BD413 / ADP1) OX=62977 GN=mucK PE=3 SV=1	OLQ04193.1	Cysteine desulfurase, mitochondrial Symbiodinium microadriaticum	1.4e-157	93.9394		integral component of membrane [GO:0016021]; plasma membrane [GO:0005886]	transmembrane transporter activity [GO:0022857]	integral component of membrane [GO:0016021]; plasma membrane [GO:0005886]; transmembrane transporter activity [GO:0022857]	Endoplasmic reticulum	0.4437
TRINITY_DN19609_c0_g1::TRINITY_DN19609_c0_g1_i4::g.100343::m.100343	1.1283	1.19053e-60	41.284	3.58e-14	70.1389	sp|Q07429|AMTB_BACSU Ammonium transporter OS=Bacillus subtilis (strain 168) OX=224308 GN=nrgA PE=1 SV=1	CCP37684.1	ammonium transporter, partial Symbiodinium sp. Freudenthal	8.6e-60	94.4444	nitrogen utilization [GO:0019740]	integral component of plasma membrane [GO:0005887]	ammonium transmembrane transporter activity [GO:0008519]	integral component of plasma membrane [GO:0005887]; ammonium transmembrane transporter activity [GO:0008519]; nitrogen utilization [GO:0019740]	Lysosome/Vacuole	0.284
TRINITY_DN19609_c0_g1::TRINITY_DN19609_c0_g1_i3::g.100340::m.100340	1.12774	1.51432e-60	41.284	3.58e-14	70.1389	sp|Q07429|AMTB_BACSU Ammonium transporter OS=Bacillus subtilis (strain 168) OX=224308 GN=nrgA PE=1 SV=1	CCP37684.1	ammonium transporter, partial Symbiodinium sp. Freudenthal	8.6e-60	94.4444	nitrogen utilization [GO:0019740]	integral component of plasma membrane [GO:0005887]	ammonium transmembrane transporter activity [GO:0008519]	integral component of plasma membrane [GO:0005887]; ammonium transmembrane transporter activity [GO:0008519]; nitrogen utilization [GO:0019740]	Lysosome/Vacuole	0.284
TRINITY_DN18036_c0_g2::TRINITY_DN18036_c0_g2_i2::g.67995::m.67995	1.1117	2.72436e-31	38.846	2.86e-51	67.2316	sp|Q50568|FDHC_METTF Probable formate transporter OS=Methanothermobacter thermautotrophicus OX=145262 GN=fdhC PE=3 SV=1	OLQ03315.1	putative transporter YrhG Symbiodinium microadriaticum	3.5e-78	96.0452					Plastid	0.9216
TRINITY_DN11854_c0_g2::TRINITY_DN11854_c0_g2_i1::g.31869::m.31869	0.571074	1.10972e-12	42.581	4.53e-73	72.8774	sp|Q5VRB2|BASS2_ORYSJ Probable sodium/metabolite cotransporter BASS2, chloroplastic OS=Oryza sativa subsp. japonica OX=39947 GN=BASS2 PE=2 SV=1	OUS45715.1	bile acid:sodium symporter family protein Ostreococcus tauri	6.2e-98	77.1226	plasma membrane pyruvate transport [GO:0006849]	chloroplast envelope [GO:0009941]; chloroplast thylakoid [GO:0009534]; integral component of membrane [GO:0016021]	pyruvate transmembrane transporter activity [GO:0050833]; symporter activity [GO:0015293]	chloroplast envelope [GO:0009941]; chloroplast thylakoid [GO:0009534]; integral component of membrane [GO:0016021]; pyruvate transmembrane transporter activity [GO:0050833]; symporter activity [GO:0015293]; plasma membrane pyruvate transport [GO:0006849]	Plastid	0.5301
TRINITY_DN19796_c2_g2::TRINITY_DN19796_c2_g2_i4::g.105705::m.105705	1.08466	1.35248e-37	32.086	7.62e-25	98.9189	sp|Q39609|NRT22_CHLRE Nitrate transporter 2.2 OS=Chlamydomonas reinhardtii OX=3055 GN=NRT2.2 PE=2 SV=2	ADM13669.1	nitrate transporter, partial Symbiodinium sp. clade C	9.3e-91	100	nitrate assimilation [GO:0042128]; nitrate transport [GO:0015706]	integral component of membrane [GO:0016021]; plasma membrane [GO:0005886]; transporter complex [GO:1990351]	nitrate transmembrane transporter activity [GO:0015112]; nitrite transmembrane transporter activity [GO:0015113]	integral component of membrane [GO:0016021]; plasma membrane [GO:0005886]; transporter complex [GO:1990351]; nitrate transmembrane transporter activity [GO:0015112]; nitrite transmembrane transporter activity [GO:0015113]; nitrate assimilation [GO:0042128]; nitrate transport [GO:0015706]	Endoplasmic reticulum	0.5282
TRINITY_DN19796_c2_g1::TRINITY_DN19796_c2_g1_i2::g.105698::m.105698	1.03762	1.27793e-42	48.276	9.59e-05	54.2857	sp|P0DKH0|NRT22_ORYSJ High-affinity nitrate transporter 2.2 OS=Oryza sativa subsp. japonica OX=39947 GN=NRT2.2 PE=1 SV=1	OLQ08432.1	High affinity nitrate transporter 2.5 Symbiodinium microadriaticum	5.9e-34	78.0952	cellular response to nitrate [GO:0071249]; nitrate assimilation [GO:0042128]; nitrate transport [GO:0015706]	integral component of membrane [GO:0016021]; plant-type vacuole membrane [GO:0009705]; plasma membrane [GO:0005886]	nitrate transmembrane transporter activity [GO:0015112]	integral component of membrane [GO:0016021]; plant-type vacuole membrane [GO:0009705]; plasma membrane [GO:0005886]; nitrate transmembrane transporter activity [GO:0015112]; cellular response to nitrate [GO:0071249]; nitrate assimilation [GO:0042128]; nitrate transport [GO:0015706]	Endoplasmic reticulum	0.5506
TRINITY_DN12384_c0_g1::TRINITY_DN12384_c0_g1_i1::g.33709::m.33709	0.265796	0.00519104	27.459	4.73e-52	64.9025	sp|P31826|YDDA_ECOLI Inner membrane ABC transporter ATP-binding protein YddA OS=Escherichia coli (strain K12) OX=83333 GN=yddA PE=1 SV=2	WP_091440678.1	ABC transporter ATP-binding protein/permease Ancylobacter rudongensis >SCW78862.1 putative ATP-binding cassette transporter Ancylobacter rudongensis	1.2e-61	73.3983		integral component of membrane [GO:0016021]; plasma membrane [GO:0005886]	ATPase activity, coupled to transmembrane movement of substances [GO:0042626]; ATP binding [GO:0005524]	integral component of membrane [GO:0016021]; plasma membrane [GO:0005886]; ATP binding [GO:0005524]; ATPase activity, coupled to transmembrane movement of substances [GO:0042626]	Endoplasmic reticulum	0.4064
TRINITY_DN12641_c0_g1::TRINITY_DN12641_c0_g1_i1::g.34507::m.34507	0.80184	4.00064e-24	25.553	1.14e-105	95.4005	sp|Q9NGP5|ABCG2_DICDI ABC transporter G family member 2 OS=Dictyostelium discoideum OX=44689 GN=abcG2 PE=1 SV=2	OLP89017.1	putative ABC transporter ATP-binding protein/permease Symbiodinium microadriaticum	0	99.6035	aggregation involved in sorocarp development [GO:0031152]; cell differentiation [GO:0030154]; endocytosis [GO:0006897]; endosomal lumen acidification [GO:0048388]; sorocarp morphogenesis [GO:0031288]; transmembrane transport [GO:0055085]	endosome [GO:0005768]; endosome membrane [GO:0010008]; integral component of membrane [GO:0016021]; membrane [GO:0016020]; plasma membrane [GO:0005886]	ATPase activity, coupled to transmembrane movement of substances [GO:0042626]; ATP binding [GO:0005524]	endosome [GO:0005768]; endosome membrane [GO:0010008]; integral component of membrane [GO:0016021]; membrane [GO:0016020]; plasma membrane [GO:0005886]; ATP binding [GO:0005524]; ATPase activity, coupled to transmembrane movement of substances [GO:0042626]; aggregation involved in sorocarp development [GO:0031152]; cell differentiation [GO:0030154]; endocytosis [GO:0006897]; endosomal lumen acidi…	Cell membrane	0.7593	IPR02741-7P-loop containing nucleoside triphosphate hydrolase; IPR003439-ABC transporter-like; IPR003593-AAA+ ATPase domain; IPR013525-ABC-2 type transporter; IPR017871-ABC transporter, conserved site	ABC transporter
TRINITY_DN19363_c0_g2::TRINITY_DN19363_c0_g2_i3::g.93703::m.93703	0.952813	1.36208e-25	31.061	1.3e-12	89.0411	sp|Q9LPV5|NRT25_ARATH High affinity nitrate transporter 2.5 OS=Arabidopsis thaliana OX=3702 GN=NRT2.5 PE=1 SV=1	ADM13669.1	nitrate transporter, partial Symbiodinium sp. clade C	7.9e-61	97.9452	cellular response to nitrate [GO:0071249]; nitrate assimilation [GO:0042128]; nitrate transport [GO:0015706]	integral component of membrane [GO:0016021]; plant-type vacuole membrane [GO:0009705]; plasma membrane [GO:0005886]	nitrate transmembrane transporter activity [GO:0015112]	integral component of membrane [GO:0016021]; plant-type vacuole membrane [GO:0009705]; plasma membrane [GO:0005886]; nitrate transmembrane transporter activity [GO:0015112]; cellular response to nitrate [GO:0071249]; nitrate assimilation [GO:0042128]; nitrate transport [GO:0015706]	Endoplasmic reticulum	0.4411
TRINITY_DN19609_c0_g1::TRINITY_DN19609_c0_g1_i2::g.100339::m.100339	0.971983	1.93519e-29	40.367	1.19e-12	73.7226	sp|Q07429|AMTB_BACSU Ammonium transporter OS=Bacillus subtilis (strain 168) OX=224308 GN=nrgA PE=1 SV=1	OLP99396.1	Ammonia channel Symbiodinium microadriaticum	3.6e-55	97.8102	nitrogen utilization [GO:0019740]	integral component of plasma membrane [GO:0005887]	ammonium transmembrane transporter activity [GO:0008519]	integral component of plasma membrane [GO:0005887]; ammonium transmembrane transporter activity [GO:0008519]; nitrogen utilization [GO:0019740]	Lysosome/Vacuole	0.3076
TRINITY_DN13049_c0_g1::TRINITY_DN13049_c0_g1_i1::g.36100::m.36100	0.425773	6.85395e-08	28.954	9.58e-38	79.3814	sp|P0C0L7|PROP_ECOLI Proline/betaine transporter OS=Escherichia coli (strain K12) OX=83333 GN=proP PE=1 SV=1	OLP97177.1	Proline/betaine transporter Symbiodinium microadriaticum	1.5e-76	88.4536	amino acid transport [GO:0006865]; cellular hyperosmotic salinity response [GO:0071475]; osmosensory signaling pathway [GO:0007231]; proline import across plasma membrane [GO:1905647]	integral component of membrane [GO:0016021]; integral component of plasma membrane [GO:0005887]; plasma membrane [GO:0005886]	glycine betaine:proton symporter activity [GO:0015653]	integral component of membrane [GO:0016021]; integral component of plasma membrane [GO:0005887]; plasma membrane [GO:0005886]; glycine betaine:proton symporter activity [GO:0015653]; amino acid transport [GO:0006865]; cellular hyperosmotic salinity response [GO:0071475]; osmosensory signaling pathway [GO:0007231]; proline import across plasma membrane [GO:1905647]	Cell membrane	0.3786
TRINITY_DN19690_c1_g3::TRINITY_DN19690_c1_g3_i5::g.101349::m.101349	3.0952	1.60229e-18	37.5	9.01e-09	75.3968	sp|Q9SQH9|AMT13_ARATH Ammonium transporter 1 member 3 OS=Arabidopsis thaliana OX=3702 GN=AMT1-3 PE=1 SV=2	CCP37683.1	ammonium transporter, partial Symbiodinium sp. Freudenthal	8.7e-48	97.619	ammonium transmembrane transport [GO:0072488]; ammonium transport [GO:0015696]; lateral root branching [GO:0080181]; lateral root formation [GO:0010311]	integral component of plasma membrane [GO:0005887]; plasma membrane [GO:0005886]	ammonium transmembrane transporter activity [GO:0008519]	integral component of plasma membrane [GO:0005887]; plasma membrane [GO:0005886]; ammonium transmembrane transporter activity [GO:0008519]; ammonium transmembrane transport [GO:0072488]; ammonium transport [GO:0015696]; lateral root branching [GO:0080181]; lateral root formation [GO:0010311]	Cell membrane	0.3223
TRINITY_DN13339_c0_g2::TRINITY_DN13339_c0_g2_i1::g.37454::m.37454	0.248037	0.00421472	33.02	3.92e-148	91.8969	sp|P35317|AT1A_HYDVU Sodium/potassium-transporting ATPase subunit alpha OS=Hydra vulgaris OX=6087 PE=2 SV=1	OLP88108.1	Potassium-transporting ATPase alpha chain 2 Symbiodinium microadriaticum	6e-214	91.4365		integral component of membrane [GO:0016021]; plasma membrane [GO:0005886]	ATP binding [GO:0005524]; metal ion binding [GO:0046872]; sodium:potassium-exchanging ATPase activity [GO:0005391]	integral component of membrane [GO:0016021]; plasma membrane [GO:0005886]; ATP binding [GO:0005524]; metal ion binding [GO:0046872]; sodium:potassium-exchanging ATPase activity [GO:0005391]	Cell membrane	0.37
TRINITY_DN13625_c0_g1::TRINITY_DN13625_c0_g1_i2::g.38938::m.38938	0.257961	0.0160185	27.358	1.14e-58	88.2556	sp|P04919|B3AT_MOUSE Band 3 anion transport protein OS=Mus musculus OX=10090 GN=Slc4a1 PE=1 SV=1	OLQ02193.1	Band 3 anion transport protein Symbiodinium microadriaticum	6.9e-225	95.1641	anion transport [GO:0006820]; bicarbonate transport [GO:0015701]; chloride transport [GO:0006821]; positive regulation of T cell proliferation [GO:0042102]; protein complex oligomerization [GO:0051259]; regulation of intracellular pH [GO:0051453]; response to activity [GO:0014823]; response to arsenic-containing substance [GO:0046685]; response to carbon dioxide [GO:0010037]; response to hydrogen…	basolateral plasma membrane [GO:0016323]; cell surface [GO:0009986]; cortical cytoskeleton [GO:0030863]; integral component of plasma membrane [GO:0005887]; intercalated disc [GO:0014704]; membrane [GO:0016020]; plasma membrane [GO:0005886]; Z disc [GO:0030018]	actin binding [GO:0003779]; anion:anion antiporter activity [GO:0015301]; ankyrin binding [GO:0030506]; bicarbonate transmembrane transporter activity [GO:0015106]; chloride transmembrane transporter activity [GO:0015108]; enzyme binding [GO:0019899]; inorganic anion exchanger activity [GO:0005452]; protein C-terminus binding [GO:0008022]; protein homodimerization activity [GO:0042803]	basolateral plasma membrane [GO:0016323]; cell surface [GO:0009986]; cortical cytoskeleton [GO:0030863]; integral component of plasma membrane [GO:0005887]; intercalated disc [GO:0014704]; membrane [GO:0016020]; plasma membrane [GO:0005886]; Z disc [GO:0030018]; actin binding [GO:0003779]; anion:anion antiporter activity [GO:0015301]; ankyrin binding [GO:0030506]; bicarbonate transmembrane transp…	Cell membrane	0.4435
TRINITY_DN13813_c0_g1::TRINITY_DN13813_c0_g1_i1::g.39831::m.39831	0.325237	0.01643	35.912	0	73.2094	sp|O94296|YOOC_SCHPO Probable phospholipid-transporting ATPase C887.12 OS=Schizosaccharomyces pombe (strain 972 / ATCC 24843) OX=284812 GN=SPBC887.12 PE=3 SV=1	OLQ09111.1	putative phospholipid-transporting ATPase IB Symbiodinium microadriaticum	5e-256	97.9339	endocytic recycling [GO:0032456]; intracellular protein transport [GO:0006886]; phospholipid translocation [GO:0045332]; post-Golgi vesicle-mediated transport [GO:0006892]	endoplasmic reticulum [GO:0005783]; endoplasmic reticulum membrane [GO:0005789]; integral component of membrane [GO:0016021]; plasma membrane [GO:0005886]; trans-Golgi network [GO:0005802]	ATP binding [GO:0005524]; magnesium ion binding [GO:0000287]; phospholipid-translocating ATPase activity [GO:0004012]	endoplasmic reticulum [GO:0005783]; endoplasmic reticulum membrane [GO:0005789]; integral component of membrane [GO:0016021]; plasma membrane [GO:0005886]; trans-Golgi network [GO:0005802]; ATP binding [GO:0005524]; magnesium ion binding [GO:0000287]; phospholipid-translocating ATPase activity [GO:0004012]; endocytic recycling [GO:0032456]; intracellular protein transport [GO:0006886]; phospholip…	Cell membrane	0.451
TRINITY_DN19690_c1_g3::TRINITY_DN19690_c1_g3_i2::g.101336::m.101336	4.35732	1.84493e-07	35.632	2.4e-23	84.3137	sp|P58905|AMT11_SOLLC Ammonium transporter 1 member 1 OS=Solanum lycopersicum OX=4081 GN=AMT1-1 PE=2 SV=1	CCP37683.1	ammonium transporter, partial Symbiodinium sp. Freudenthal	3e-74	84.8039	ammonium transmembrane transport [GO:0072488]; ammonium transport [GO:0015696]	integral component of plasma membrane [GO:0005887]	ammonium transmembrane transporter activity [GO:0008519]	integral component of plasma membrane [GO:0005887]; ammonium transmembrane transporter activity [GO:0008519]; ammonium transmembrane transport [GO:0072488]; ammonium transport [GO:0015696]	Cell membrane	0.4524
TRINITY_DN19664_c0_g2::TRINITY_DN19664_c0_g2_i9::g.100927::m.100927	4.09447	1.73902e-05	36.095	3.88e-25	76.0181	sp|P54147|Y108_SYNY3 Putative ammonium transporter sll0108 OS=Synechocystis sp. (strain PCC 6803 / Kazusa) OX=1111708 GN=sll0108 PE=3 SV=1	OLP96184.1	Ammonium transporter 2 Symbiodinium microadriaticum	9.5e-66	97.7376		integral component of membrane [GO:0016021]; plasma membrane [GO:0005886]	ammonium transmembrane transporter activity [GO:0008519]	integral component of membrane [GO:0016021]; plasma membrane [GO:0005886]; ammonium transmembrane transporter activity [GO:0008519]	Endoplasmic reticulum	0.3778
TRINITY_DN14128_c0_g1::TRINITY_DN14128_c0_g1_i1::g.41299::m.41299	0.399143	0.000234084	20.12	1.84e-17	62.069	sp|Q4KL91|S36A4_XENLA Proton-coupled amino acid transporter 4 OS=Xenopus laevis OX=8355 GN=slc36a4 PE=2 SV=1	OLQ06923.1	Proton-coupled amino acid transporter 1 Symbiodinium microadriaticum	1.4e-138	99.1886	amino acid transport [GO:0006865]	integral component of membrane [GO:0016021]	symporter activity [GO:0015293]	integral component of membrane [GO:0016021]; symporter activity [GO:0015293]; amino acid transport [GO:0006865]	Lysosome/Vacuole	0.5145
TRINITY_DN18580_c0_g1::TRINITY_DN18580_c0_g1_i1::g.75490::m.75490	0.779102	5.08867e-16	31.986	9.6e-84	71.1392	sp|Q87PP5|BCCT1_VIBPA Glycine betaine/proline/choline/ectoine transporter VP1456 OS=Vibrio parahaemolyticus serotype O3:K6 (strain RIMD 2210633) OX=223926 GN=VP1456 PE=1 SV=1	OLQ01783.1	hypothetical protein AK812_SmicGene15475 Symbiodinium microadriaticum	0	96.0759	amino acid transport [GO:0006865]	integral component of membrane [GO:0016021]; plasma membrane [GO:0005886]	transmembrane transporter activity [GO:0022857]	integral component of membrane [GO:0016021]; plasma membrane [GO:0005886]; transmembrane transporter activity [GO:0022857]; amino acid transport [GO:0006865]	Lysosome/Vacuole	0.5079
TRINITY_DN14334_c0_g2::TRINITY_DN14334_c0_g2_i1::g.42316::m.42316	0.38442	7.26135e-05	23.488	1.61e-11	78.7072	sp|P34579|UNC47_CAEEL Vesicular GABA transporter OS=Caenorhabditis elegans OX=6239 GN=unc-47 PE=1 SV=2	OLQ13451.1	Vacuolar amino acid transporter 1 Symbiodinium microadriaticum	1.2e-13	70.9125	amino acid transmembrane transport [GO:0003333]; neurotransmitter loading into synaptic vesicle [GO:0098700]	dendrite terminus [GO:0044292]; integral component of synaptic vesicle membrane [GO:0030285]; neuron projection terminus [GO:0044306]; synaptic vesicle [GO:0008021]	amino acid transmembrane transporter activity [GO:0015171]; gamma-aminobutyric acid:proton symporter activity [GO:0015495]	dendrite terminus [GO:0044292]; integral component of synaptic vesicle membrane [GO:0030285]; neuron projection terminus [GO:0044306]; synaptic vesicle [GO:0008021]; amino acid transmembrane transporter activity [GO:0015171]; gamma-aminobutyric acid:proton symporter activity [GO:0015495]; amino acid transmembrane transport [GO:0003333]; neurotransmitter loading into synaptic vesicle [GO:0098700]	Lysosome/Vacuole	0.5173
TRINITY_DN19674_c0_g1::TRINITY_DN19674_c0_g1_i15::g.102359::m.102359	0.59699	0.0266096	41.505	2.98e-87	83.2392	sp|Q9JJ09|NPT2B_RAT Sodium-dependent phosphate transport protein 2B OS=Rattus norvegicus OX=10116 GN=Slc34a2 PE=1 SV=1	OLP86317.1	Sodium-dependent phosphate transport protein 2A Symbiodinium microadriaticum	1.7e-166	90.2072	aging [GO:0007568]; cellular phosphate ion homeostasis [GO:0030643]; response to estradiol [GO:0032355]; response to fructose [GO:0009750]; sodium-dependent phosphate transport [GO:0044341]	apical plasma membrane [GO:0016324]; brush border [GO:0005903]; brush border membrane [GO:0031526]; integral component of membrane [GO:0016021]; microvillus membrane [GO:0031528]; plasma membrane [GO:0005886]; vesicle [GO:0031982]	protein domain specific binding [GO:0019904]; sodium:phosphate symporter activity [GO:0005436]; sodium-dependent phosphate transmembrane transporter activity [GO:0015321]	apical plasma membrane [GO:0016324]; brush border [GO:0005903]; brush border membrane [GO:0031526]; integral component of membrane [GO:0016021]; microvillus membrane [GO:0031528]; plasma membrane [GO:0005886]; vesicle [GO:0031982]; protein domain specific binding [GO:0019904]; sodium-dependent phosphate transmembrane transporter activity [GO:0015321]; sodium:phosphate symporter activity [GO:00054…	Lysosome/Vacuole	0.584
TRINITY_DN14560_c0_g1::TRINITY_DN14560_c0_g1_i1::g.43186::m.43186	0.712257	8.46717e-07	33.43	1.01e-40	89.6739	sp|Q58739|Y1343_METJA Putative ammonium transporter MJ1343 OS=Methanocaldococcus jannaschii (strain ATCC 43067 / DSM 2661 / JAL-1 / JCM 10045 / NBRC 100440) OX=243232 GN=MJ1343 PE=1 SV=1	OLQ00525.1	putative ammonium transporter Symbiodinium microadriaticum	7.6e-161	96.1957		integral component of membrane [GO:0016021]; plasma membrane [GO:0005886]	ammonium transmembrane transporter activity [GO:0008519]	integral component of membrane [GO:0016021]; plasma membrane [GO:0005886]; ammonium transmembrane transporter activity [GO:0008519]	Cell membrane	0.4301
TRINITY_DN14744_c0_g1::TRINITY_DN14744_c0_g1_i1::g.44129::m.44129	0.304573	0.000151993	39.147	2.56e-52	70.8333	sp|Q50568|FDHC_METTF Probable formate transporter OS=Methanothermobacter thermautotrophicus OX=145262 GN=fdhC PE=3 SV=1	OLQ03315.1	putative transporter YrhG Symbiodinium microadriaticum	4.8e-77	84.8214		integral component of membrane [GO:0016021]; plasma membrane [GO:0005886]	transmembrane transporter activity [GO:0022857]	integral component of membrane [GO:0016021]; plasma membrane [GO:0005886]; transmembrane transporter activity [GO:0022857]	Plastid	0.9786
TRINITY_DN14948_c0_g1::TRINITY_DN14948_c0_g1_i3::g.45306::m.45306	8.07607	0.00520158	22.438	1.04e-19	94.2408	sp|Q6IR74|CTL1_XENLA Choline transporter-like protein 1 OS=Xenopus laevis OX=8355 GN=slc44a1 PE=2 SV=2	OLQ10539.1	Choline transporter-like protein 1 Symbiodinium microadriaticum	6.1e-137	93.1937		integral component of membrane [GO:0016021]		integral component of membrane [GO:0016021]	Lysosome/Vacuole	0.4702
TRINITY_DN19645_c0_g2::TRINITY_DN19645_c0_g2_i1::g.100140::m.100140	0.874856	2.70657e-24	43.034	1.32e-69	89.6254	sp|Q8R1T4|S35A3_MOUSE UDP-N-acetylglucosamine transporter OS=Mus musculus OX=10090 GN=Slc35a3 PE=2 SV=1	OLP95703.1	CMP-sialic acid transporter Symbiodinium microadriaticum	1.8e-87	73.487	carbohydrate transport [GO:0008643]; UDP-N-acetylglucosamine transmembrane transport [GO:1990569]	Golgi apparatus [GO:0005794]; integral component of Golgi membrane [GO:0030173]	pyrimidine nucleotide-sugar transmembrane transporter activity [GO:0015165]	Golgi apparatus [GO:0005794]; integral component of Golgi membrane [GO:0030173]; pyrimidine nucleotide-sugar transmembrane transporter activity [GO:0015165]; carbohydrate transport [GO:0008643]; UDP-N-acetylglucosamine transmembrane transport [GO:1990569]	Golgi apparatus	0.6455
TRINITY_DN18215_c0_g3::TRINITY_DN18215_c0_g3_i1::g.70579::m.70579	0.991955	8.21046e-18	38.935	1.87e-117	58.224	sp|Q84M24|AB1A_ARATH ABC transporter A family member 1 OS=Arabidopsis thaliana OX=3702 GN=ABCA1 PE=2 SV=2	OLQ08959.1	ABC transporter A family member 1 Symbiodinium microadriaticum	5.1e-143	68.3148	lipid transport [GO:0006869]	integral component of membrane [GO:0016021]; intracellular membrane-bounded organelle [GO:0043231]; vacuolar membrane [GO:0005774]	ATPase activity, coupled to transmembrane movement of substances [GO:0042626]; ATP binding [GO:0005524]; lipid transporter activity [GO:0005319]	integral component of membrane [GO:0016021]; intracellular membrane-bounded organelle [GO:0043231]; vacuolar membrane [GO:0005774]; ATP binding [GO:0005524]; ATPase activity, coupled to transmembrane movement of substances [GO:0042626]; lipid transporter activity [GO:0005319]; lipid transport [GO:0006869]	Cell membrane	0.4532
TRINITY_DN19690_c1_g1::TRINITY_DN19690_c1_g1_i6::g.101350::m.101350	0.871266	1.08663e-12	39.803	6.63e-55	80.8625	sp|P54147|Y108_SYNY3 Putative ammonium transporter sll0108 OS=Synechocystis sp. (strain PCC 6803 / Kazusa) OX=1111708 GN=sll0108 PE=3 SV=1	OLP82733.1	Ammonium transporter 1 member 1 Symbiodinium microadriaticum	6.8e-133	93.8005		integral component of membrane [GO:0016021]; plasma membrane [GO:0005886]	ammonium transmembrane transporter activity [GO:0008519]	integral component of membrane [GO:0016021]; plasma membrane [GO:0005886]; ammonium transmembrane transporter activity [GO:0008519]	Lysosome/Vacuole	0.4533
TRINITY_DN15408_c0_g1::TRINITY_DN15408_c0_g1_i2::g.47540::m.47540	0.676577	0.00336404	26	1.64e-16	60.2906	sp|Q559K0|Y2544_DICDI Folate-like transporter DDB_G0272544 OS=Dictyostelium discoideum OX=44689 GN=DDB_G0272544 PE=3 SV=2	OLP87356.1	Folate transporter 1 Symbiodinium microadriaticum	1.8e-49	35.109	transmembrane transport [GO:0055085]	integral component of membrane [GO:0016021]; plasma membrane [GO:0005886]	folic acid binding [GO:0005542]; vitamin transmembrane transporter activity [GO:0090482]	integral component of membrane [GO:0016021]; plasma membrane [GO:0005886]; folic acid binding [GO:0005542]; vitamin transmembrane transporter activity [GO:0090482]; transmembrane transport [GO:0055085]	Endoplasmic reticulum	0.392
TRINITY_DN19664_c0_g2::TRINITY_DN19664_c0_g2_i11::g.100929::m.100929	3.65854	0.0119739	37.246	5.64e-81	82.5095	sp|Q9BLG3|AMT2_DICDI Ammonium transporter 2 OS=Dictyostelium discoideum OX=44689 GN=amtB PE=1 SV=1	OLP83602.1	Ammonium transporter 2 Symbiodinium microadriaticum	4.1e-176	94.4867	ammonium transmembrane transport [GO:0072488]; ammonium transport [GO:0015696]; excretion [GO:0007588]	contractile vacuolar membrane [GO:0031164]; endolysosome membrane [GO:0036020]; integral component of plasma membrane [GO:0005887]; phagocytic vesicle membrane [GO:0030670]; plasma membrane [GO:0005886]	ammonium transmembrane transporter activity [GO:0008519]	contractile vacuolar membrane [GO:0031164]; endolysosome membrane [GO:0036020]; integral component of plasma membrane [GO:0005887]; phagocytic vesicle membrane [GO:0030670]; plasma membrane [GO:0005886]; ammonium transmembrane transporter activity [GO:0008519]; ammonium transmembrane transport [GO:0072488]; ammonium transport [GO:0015696]; excretion [GO:0007588]	Cell membrane	0.5393	IPR029020-Ammonium/urea transporter; IPR001905-Ammonium transporter; IPR024041-Ammonium transporter AmtB-like domain;	Ammonium transporter 2
TRINITY_DN28797_c0_g1::TRINITY_DN28797_c0_g1_i1::g.121219::m.121219	0.937201	3.27416e-10	43.836	3.72e-103	75.9928	sp|Q9SKZ5|FBT1_ARATH Folate-biopterin transporter 1, chloroplastic OS=Arabidopsis thaliana OX=3702 GN=At2g32040 PE=1 SV=2	OLQ09983.1	Folate-biopterin transporter 1, chloroplastic Symbiodinium microadriaticum	1.8e-105	49.4585	methotrexate transport [GO:0051958]	chloroplast envelope [GO:0009941]; chloroplast membrane [GO:0031969]; integral component of membrane [GO:0016021]	5-formyltetrahydrofolate transmembrane transporter activity [GO:0015231]; folic acid transmembrane transporter activity [GO:0008517]; methotrexate transmembrane transporter activity [GO:0015350]	chloroplast envelope [GO:0009941]; chloroplast membrane [GO:0031969]; integral component of membrane [GO:0016021]; 5-formyltetrahydrofolate transmembrane transporter activity [GO:0015231]; folic acid transmembrane transporter activity [GO:0008517]; methotrexate transmembrane transporter activity [GO:0015350]; methotrexate transport [GO:0051958]	Endoplasmic reticulum	0.4814
TRINITY_DN19690_c1_g3::TRINITY_DN19690_c1_g3_i4::g.101342::m.101342	0.746665	5.15163e-09	36	3.22e-38	94.8617	sp|Q9ZPJ8|AMT12_ARATH Ammonium transporter 1 member 2 OS=Arabidopsis thaliana OX=3702 GN=AMT1-2 PE=1 SV=1	OLP80148.1	Ammonium transporter 1 member 1 Symbiodinium microadriaticum	2.8e-98	91.6996	ammonium transmembrane transport [GO:0072488]; ammonium transport [GO:0015696]; methylammonium transport [GO:0015843]; response to nematode [GO:0009624]	integral component of plasma membrane [GO:0005887]; plasma membrane [GO:0005886]	ammonium transmembrane transporter activity [GO:0008519]	integral component of plasma membrane [GO:0005887]; plasma membrane [GO:0005886]; ammonium transmembrane transporter activity [GO:0008519]; ammonium transmembrane transport [GO:0072488]; ammonium transport [GO:0015696]; methylammonium transport [GO:0015843]; response to nematode [GO:0009624]	Cell membrane	0.5111	IPR029020-Ammonium/urea transporter; IPR024041-Ammonium transporter AmtB-like domain;	Ammonium transporter 1 member 2
TRINITY_DN16029_c0_g1::TRINITY_DN16029_c0_g1_i4::g.51416::m.51416	0.49694	0.000294759	37.54	6.24e-58	77.635	sp|Q55DM5|S35B2_DICDI Adenosine 3'-phospho 5'-phosphosulfate transporter 1 OS=Dictyostelium discoideum OX=44689 GN=slc35b2 PE=3 SV=1	OLP96005.1	~Adenosine 3'-phospho 5'-phosphosulfate transporter 1 Symbiodinium microadriaticum~	3.8e-78	66.3239		integral component of endoplasmic reticulum membrane [GO:0030176]; integral component of Golgi membrane [GO:0030173]	3'-phosphoadenosine 5'-phosphosulfate transmembrane transporter activity [GO:0046964]; transmembrane transporter activity [GO:0022857]	integral component of endoplasmic reticulum membrane [GO:0030176]; integral component of Golgi membrane [GO:0030173]; 3'-phosphoadenosine 5'-phosphosulfate transmembrane transporter activity [GO:0046964]; transmembrane transporter activity [GO:0022857]	Golgi apparatus	0.7062
TRINITY_DN16150_c0_g1::TRINITY_DN16150_c0_g1_i1::g.52112::m.52112	0.278414	0.038161	25.14	1.42e-06	60.2113	sp|Q830V1|MGTE_ENTFA Magnesium transporter MgtE OS=Enterococcus faecalis (strain ATCC 700802 / V583) OX=226185 GN=mgtE PE=1 SV=1	OLP77263.1	Magnesium transporter MgtE Symbiodinium microadriaticum	8e-25	61.6197		integral component of membrane [GO:0016021]; plasma membrane [GO:0005886]	magnesium ion transmembrane transporter activity [GO:0015095]; metal ion binding [GO:0046872]	integral component of membrane [GO:0016021]; plasma membrane [GO:0005886]; magnesium ion transmembrane transporter activity [GO:0015095]; metal ion binding [GO:0046872]	Lysosome/Vacuole	0.3214
TRINITY_DN16460_c0_g1::TRINITY_DN16460_c0_g1_i2::g.54126::m.54126	0.281203	0.0427364	33.841	2.3e-48	91.2536	sp|Q9S845|GONS3_ARATH GDP-mannose transporter GONST3 OS=Arabidopsis thaliana OX=3702 GN=GONST3 PE=2 SV=1	OLQ02551.1	GDP-mannose transporter GONST3 Symbiodinium microadriaticum	6.3e-133	87.7551	carbohydrate transport [GO:0008643]; nucleotide-sugar transmembrane transport [GO:0015780]	Golgi apparatus [GO:0005794]; Golgi membrane [GO:0000139]; integral component of membrane [GO:0016021]	antiporter activity [GO:0015297]; GDP-fucose transmembrane transporter activity [GO:0005457]; nucleotide-sugar transmembrane transporter activity [GO:0005338]; transmembrane transporter activity [GO:0022857]	Golgi apparatus [GO:0005794]; Golgi membrane [GO:0000139]; integral component of membrane [GO:0016021]; antiporter activity [GO:0015297]; GDP-fucose transmembrane transporter activity [GO:0005457]; nucleotide-sugar transmembrane transporter activity [GO:0005338]; transmembrane transporter activity [GO:0022857]; carbohydrate transport [GO:0008643]; nucleotide-sugar transmembrane transport [GO:0015…	Endoplasmic reticulum	0.4873
TRINITY_DN16473_c0_g3::TRINITY_DN16473_c0_g3_i1::g.54288::m.54288	0.251829	0.00190568	26.02	1.51e-77	75.6039	sp|P22189|ATC3_SCHPO Calcium-transporting ATPase 3 OS=Schizosaccharomyces pombe (strain 972 / ATCC 24843) OX=284812 GN=cta3 PE=1 SV=1	OLP82742.1	Calcium-transporting ATPase 4, endoplasmic reticulum-type Symbiodinium microadriaticum	4.7e-287	99.4364	calcium ion transmembrane transport [GO:0070588]; potassium ion export across plasma membrane [GO:0097623]; sequestering of calcium ion [GO:0051208]	fungal-type vacuole [GO:0000324]; integral component of membrane [GO:0016021]; plasma membrane [GO:0005886]	ATP binding [GO:0005524]; calcium-transporting ATPase activity [GO:0005388]; potassium-transporting ATPase activity [GO:0008556]; proton-exporting ATPase activity, phosphorylative mechanism [GO:0008553]	fungal-type vacuole [GO:0000324]; integral component of membrane [GO:0016021]; plasma membrane [GO:0005886]; ATP binding [GO:0005524]; calcium-transporting ATPase activity [GO:0005388]; potassium-transporting ATPase activity [GO:0008556]; proton-exporting ATPase activity, phosphorylative mechanism [GO:0008553]; calcium ion transmembrane transport [GO:0070588]; potassium ion export across plasma m…	Cell membrane	0.4959
TRINITY_DN19164_c1_g2::TRINITY_DN19164_c1_g2_i7::g.89419::m.89419	8.40388	0.00806789	24.627	9.43e-06	67.5127	sp|O34442|MGTE_BACSU Magnesium transporter MgtE OS=Bacillus subtilis (strain 168) OX=224308 GN=mgtE PE=3 SV=1	OEU10628.1	hypothetical protein FRACYDRAFT_247170 Fragilariopsis cylindrus CCMP1102	4.7e-40	92.8934		integral component of membrane [GO:0016021]; plasma membrane [GO:0005886]	magnesium ion transmembrane transporter activity [GO:0015095]; metal ion binding [GO:0046872]	integral component of membrane [GO:0016021]; plasma membrane [GO:0005886]; magnesium ion transmembrane transporter activity [GO:0015095]; metal ion binding [GO:0046872]	Endoplasmic reticulum	0.4158
TRINITY_DN19363_c0_g2::TRINITY_DN19363_c0_g2_i1::g.93701::m.93701	0.711299	4.50782e-11	46.087	5.39e-23	76	sp|Q39608|NRT21_CHLRE Nitrate transporter 2.1 OS=Chlamydomonas reinhardtii OX=3055 GN=NRT2.1 PE=2 SV=1	OLP94270.1	High affinity nitrate transporter 2.5 Symbiodinium microadriaticum	7.8e-72	100	nitrate assimilation [GO:0042128]; nitrate transport [GO:0015706]; nitrite transport [GO:0015707]	integral component of membrane [GO:0016021]; plasma membrane [GO:0005886]; transporter complex [GO:1990351]	nitrate transmembrane transporter activity [GO:0015112]; nitrite transmembrane transporter activity [GO:0015113]	integral component of membrane [GO:0016021]; plasma membrane [GO:0005886]; transporter complex [GO:1990351]; nitrate transmembrane transporter activity [GO:0015112]; nitrite transmembrane transporter activity [GO:0015113]; nitrate assimilation [GO:0042128]; nitrate transport [GO:0015706]; nitrite transport [GO:0015707]	Endoplasmic reticulum	0.4419
TRINITY_DN19230_c0_g2::TRINITY_DN19230_c0_g2_i3::g.90748::m.90748	8.34136	0.0146566	34.596	3.33e-155	89.4688	sp|Q73E41|BACA1_BACC1 Calcium-transporting ATPase 1 OS=Bacillus cereus (strain ATCC 10987 / NRS 248) OX=222523 GN=BCE_0519 PE=1 SV=1	OLQ04979.1	Calcium-transporting ATPase 1 Symbiodinium microadriaticum	0	98.2293		integral component of membrane [GO:0016021]; plasma membrane [GO:0005886]	ATP binding [GO:0005524]; calcium-transporting ATPase activity [GO:0005388]; metal ion binding [GO:0046872]	integral component of membrane [GO:0016021]; plasma membrane [GO:0005886]; ATP binding [GO:0005524]; calcium-transporting ATPase activity [GO:0005388]; metal ion binding [GO:0046872]	Cell membrane	0.3916
TRINITY_DN19601_c0_g1::TRINITY_DN19601_c0_g1_i10::g.100370::m.100370	8.50336	0.00239162	27.512	2.87e-29	80	sp|Q79VC4|PROP_CORGL Ectoine/proline transporter ProP OS=Corynebacterium glutamicum (strain ATCC 13032 / DSM 20300 / JCM 1318 / LMG 3730 / NCIMB 10025) OX=196627 GN=proP PE=1 SV=1	OLP98221.1	Proline/betaine transporter Symbiodinium microadriaticum	7.7e-148	91.4	amino acid transport [GO:0006865]	integral component of membrane [GO:0016021]; plasma membrane [GO:0005886]	symporter activity [GO:0015293]	integral component of membrane [GO:0016021]; plasma membrane [GO:0005886]; symporter activity [GO:0015293]; amino acid transport [GO:0006865]	Lysosome/Vacuole	0.6337
TRINITY_DN1721_c0_g1::TRINITY_DN1721_c0_g1_i1::g.4275::m.4275	0.247079	0.0205403	26.708	2.1e-29	95.8425	sp|Q39231|SUC2_ARATH Sucrose transport protein SUC2 OS=Arabidopsis thaliana OX=3702 GN=SUC2 PE=1 SV=2	OLQ11469.1	Sucrose transport protein SUT5 Symbiodinium microadriaticum	6.5e-162	99.5624	sucrose metabolic process [GO:0005985]	integral component of plasma membrane [GO:0005887]; membrane [GO:0016020]; plasma membrane [GO:0005886]; vacuole [GO:0005773]	sucrose:proton symporter activity [GO:0008506]	integral component of plasma membrane [GO:0005887]; membrane [GO:0016020]; plasma membrane [GO:0005886]; vacuole [GO:0005773]; sucrose:proton symporter activity [GO:0008506]; sucrose metabolic process [GO:0005985]	Cell membrane	0.3551
TRINITY_DN17258_c0_g2::TRINITY_DN17258_c0_g2_i11::g.60275::m.60275	0.388746	0.0149454	30.275	4.05e-47	90.4762	sp|Q7ZW46|S35B4_DANRE UDP-xylose and UDP-N-acetylglucosamine transporter OS=Danio rerio OX=7955 GN=slc35b4 PE=2 SV=1	OLQ08856.1	UDP-xylose and UDP-N-acetylglucosamine transporter Symbiodinium microadriaticum	4.8e-128	95.2381	carbohydrate transport [GO:0008643]	integral component of endoplasmic reticulum membrane [GO:0030176]; integral component of Golgi membrane [GO:0030173]	transmembrane transporter activity [GO:0022857]; UDP-N-acetylglucosamine transmembrane transporter activity [GO:0005462]; UDP-xylose transmembrane transporter activity [GO:0005464]	integral component of endoplasmic reticulum membrane [GO:0030176]; integral component of Golgi membrane [GO:0030173]; transmembrane transporter activity [GO:0022857]; UDP-N-acetylglucosamine transmembrane transporter activity [GO:0005462]; UDP-xylose transmembrane transporter activity [GO:0005464]; carbohydrate transport [GO:0008643]	Golgi apparatus	0.5515
TRINITY_DN17311_c0_g2::TRINITY_DN17311_c0_g2_i2::g.60642::m.60642	1.41823	9.637e-05	41.911	1.04e-157	87.6694	sp|Q55774|Y182_SYNY3 Uncharacterized ABC transporter ATP-binding protein sll0182 OS=Synechocystis sp. (strain PCC 6803 / Kazusa) OX=1111708 GN=sll0182 PE=3 SV=1	WP_043692916.1	ABC transporter ATP-binding protein/permease Synechococcus sp. KORDI-49 >AII46162.1 ABC transporter ATP-binding protein Synechococcus sp. KORDI-49	1.8e-214	89.5664		integral component of membrane [GO:0016021]; plasma membrane [GO:0005886]	ATPase activity, coupled to transmembrane movement of substances [GO:0042626]; ATP binding [GO:0005524]	integral component of membrane [GO:0016021]; plasma membrane [GO:0005886]; ATP binding [GO:0005524]; ATPase activity, coupled to transmembrane movement of substances [GO:0042626]	Lysosome/Vacuole	0.5045
TRINITY_DN22365_c0_g1::TRINITY_DN22365_c0_g1_i1::g.110731::m.110731	0.656753	1.72535e-17	32.012	2.09e-27	91.3043	sp|F4IZC4|BASS4_ARATH Probable sodium/metabolite cotransporter BASS4, chloroplastic OS=Arabidopsis thaliana OX=3702 GN=BASS4 PE=3 SV=1	OLP96762.1	putative sodium/metabolite cotransporter BASS4, chloroplastic Symbiodinium microadriaticum	1.3e-157	96.8116		chloroplast [GO:0009507]; chloroplast envelope [GO:0009941]; integral component of membrane [GO:0016021]		chloroplast [GO:0009507]; chloroplast envelope [GO:0009941]; integral component of membrane [GO:0016021]	Lysosome/Vacuole	0.426
TRINITY_DN28852_c0_g1::TRINITY_DN28852_c0_g1_i1::g.121367::m.121367	0.698402	6.14407e-16	25.434	2.41e-06	52.8662	sp|Q762D5|S35D2_MOUSE UDP-N-acetylglucosamine/UDP-glucose/GDP-mannose transporter OS=Mus musculus OX=10090 GN=Slc35d2 PE=2 SV=1	OLP88215.1	GDP-mannose transporter GONST4 Symbiodinium microadriaticum	3.6e-127	94.9045	carbohydrate transport [GO:0008643]	Golgi apparatus [GO:0005794]; Golgi membrane [GO:0000139]; integral component of membrane [GO:0016021]	antiporter activity [GO:0015297]; pyrimidine nucleotide-sugar transmembrane transporter activity [GO:0015165]; transmembrane transporter activity [GO:0022857]; UDP-glucuronic acid transmembrane transporter activity [GO:0005461]; UDP-N-acetylgalactosamine transmembrane transporter activity [GO:0005463]; UDP-N-acetylglucosamine transmembrane transporter activity [GO:0005462]	Golgi apparatus [GO:0005794]; Golgi membrane [GO:0000139]; integral component of membrane [GO:0016021]; antiporter activity [GO:0015297]; pyrimidine nucleotide-sugar transmembrane transporter activity [GO:0015165]; transmembrane transporter activity [GO:0022857]; UDP-glucuronic acid transmembrane transporter activity [GO:0005461]; UDP-N-acetylgalactosamine transmembrane transporter activity [GO:0…	Golgi apparatus	0.5868
TRINITY_DN17793_c0_g1::TRINITY_DN17793_c0_g1_i3::g.64704::m.64704	0.367051	0.00560912	32.873	4.3e-57	98.0609	sp|Q7EZD7|MST3_ORYSJ Sugar transport protein MST3 OS=Oryza sativa subsp. japonica OX=39947 GN=MST3 PE=2 SV=1	OLP93012.1	Galactose-proton symporter Symbiodinium microadriaticum	4.9e-136	95.0139		integral component of plasma membrane [GO:0005887]	carbohydrate:proton symporter activity [GO:0005351]	integral component of plasma membrane [GO:0005887]; carbohydrate:proton symporter activity [GO:0005351]	Lysosome/Vacuole	0.4118
TRINITY_DN17954_c0_g2::TRINITY_DN17954_c0_g2_i1::g.66906::m.66906	0.312166	0.000966081	32.582	0	88.1051	sp|Q9LT02|PDR2_ARATH Probable manganese-transporting ATPase PDR2 OS=Arabidopsis thaliana OX=3702 GN=PDR2 PE=1 SV=1	OLP93546.1	putative cation-transporting ATPase 1 Symbiodinium microadriaticum	0	90.7331	cation transport [GO:0006812]; cellular calcium ion homeostasis [GO:0006874]; cellular metal ion homeostasis [GO:0006875]; cellular response to phosphate starvation [GO:0016036]; meristem maintenance [GO:0010073]; pollen germination [GO:0009846]; pollen maturation [GO:0010152]; stem cell fate determination [GO:0048867]	endoplasmic reticulum [GO:0005783]; endoplasmic reticulum membrane [GO:0005789]; integral component of membrane [GO:0016021]; plasma membrane [GO:0005886]	ATPase activity [GO:0016887]; ATP binding [GO:0005524]; metal ion binding [GO:0046872]	endoplasmic reticulum [GO:0005783]; endoplasmic reticulum membrane [GO:0005789]; integral component of membrane [GO:0016021]; plasma membrane [GO:0005886]; ATP binding [GO:0005524]; ATPase activity [GO:0016887]; metal ion binding [GO:0046872]; cation transport [GO:0006812]; cellular calcium ion homeostasis [GO:0006874]; cellular metal ion homeostasis [GO:0006875]; cellular response to phosphate s…	Endoplasmic reticulum	0.6909
TRINITY_DN18036_c0_g2::TRINITY_DN18036_c0_g2_i1::g.67984::m.67984	0.593641	3.76231e-13	39.231	6.3e-52	65.7459	sp|Q50568|FDHC_METTF Probable formate transporter OS=Methanothermobacter thermautotrophicus OX=145262 GN=fdhC PE=3 SV=1	OLQ03315.1	putative transporter YrhG Symbiodinium microadriaticum	3.8e-80	94.7514		integral component of membrane [GO:0016021]; plasma membrane [GO:0005886]	transmembrane transporter activity [GO:0022857]	integral component of membrane [GO:0016021]; plasma membrane [GO:0005886]; transmembrane transporter activity [GO:0022857]	Plastid	0.9089
TRINITY_DN19796_c2_g2::TRINITY_DN19796_c2_g2_i2::g.105703::m.105703	0.924881	2.77102e-09	38.333	4.79e-19	99.1667	sp|Q39608|NRT21_CHLRE Nitrate transporter 2.1 OS=Chlamydomonas reinhardtii OX=3055 GN=NRT2.1 PE=2 SV=1	ADM13669.1	nitrate transporter, partial Symbiodinium sp. clade C	2.6e-54	100	nitrate assimilation [GO:0042128]; nitrate transport [GO:0015706]; nitrite transport [GO:0015707]	integral component of membrane [GO:0016021]; plasma membrane [GO:0005886]; transporter complex [GO:1990351]	nitrate transmembrane transporter activity [GO:0015112]; nitrite transmembrane transporter activity [GO:0015113]	integral component of membrane [GO:0016021]; plasma membrane [GO:0005886]; transporter complex [GO:1990351]; nitrate transmembrane transporter activity [GO:0015112]; nitrite transmembrane transporter activity [GO:0015113]; nitrate assimilation [GO:0042128]; nitrate transport [GO:0015706]; nitrite transport [GO:0015707]	Endoplasmic reticulum	0.6008
TRINITY_DN18342_c0_g1::TRINITY_DN18342_c0_g1_i2::g.71669::m.71669	0.848862	0.00161384	30.208	5.33e-16	94.4751	sp|Q08980|YP264_YEAST Probable transport protein YPL264C OS=Saccharomyces cerevisiae (strain ATCC 204508 / S288c) OX=559292 GN=YPL264C PE=1 SV=1	OLP76634.1	putative transport protein Symbiodinium microadriaticum	4.9e-68	100		integral component of membrane [GO:0016021]		integral component of membrane [GO:0016021]	Endoplasmic reticulum	0.7247
TRINITY_DN18617_c0_g1::TRINITY_DN18617_c0_g1_i1::g.76599::m.76599	0.519934	0.000333907	40.94	1.35e-26	84.8485	sp|P58905|AMT11_SOLLC Ammonium transporter 1 member 1 OS=Solanum lycopersicum OX=4081 GN=AMT1-1 PE=2 SV=1	OLP80148.1	Ammonium transporter 1 member 1 Symbiodinium microadriaticum	1.6e-78	100	ammonium transmembrane transport [GO:0072488]; ammonium transport [GO:0015696]	integral component of plasma membrane [GO:0005887]	ammonium transmembrane transporter activity [GO:0008519]	integral component of plasma membrane [GO:0005887]; ammonium transmembrane transporter activity [GO:0008519]; ammonium transmembrane transport [GO:0072488]; ammonium transport [GO:0015696]	Lysosome/Vacuole	0.4427
TRINITY_DN18617_c0_g1::TRINITY_DN18617_c0_g1_i2::g.76605::m.76605	0.336016	0.00418725	37.557	1.22e-33	83.3992	sp|P58905|AMT11_SOLLC Ammonium transporter 1 member 1 OS=Solanum lycopersicum OX=4081 GN=AMT1-1 PE=2 SV=1	OLP81511.1	Ammonium transporter 1 member 1 Symbiodinium microadriaticum	7.9e-101	98.0237	ammonium transmembrane transport [GO:0072488]; ammonium transport [GO:0015696]	integral component of plasma membrane [GO:0005887]	ammonium transmembrane transporter activity [GO:0008519]	integral component of plasma membrane [GO:0005887]; ammonium transmembrane transporter activity [GO:0008519]; ammonium transmembrane transport [GO:0072488]; ammonium transport [GO:0015696]	Cell membrane	0.5828	IPR029020-Ammonium/urea transporter; IPR024041-Ammonium transporter AmtB-like domain	Ammonium transporter 1 member 1
TRINITY_DN18843_c0_g1::TRINITY_DN18843_c0_g1_i1::g.81614::m.81614	0.407791	0.00374981	21.308	3.9e-06	85.7724	sp|Q6DIV6|VIAAT_XENTR Vesicular inhibitory amino acid transporter OS=Xenopus tropicalis OX=8364 GN=slc32a1 PE=2 SV=1	XP_002779042.1	transmembrane transporter, putative Perkinsus marinus ATCC 50983 >EER10837.1 transmembrane transporter, putative Perkinsus marinus ATCC 50983	2.4e-08	80.6911	amino acid transmembrane transport [GO:0003333]; neurotransmitter loading into synaptic vesicle [GO:0098700]	dendrite terminus [GO:0044292]; integral component of synaptic vesicle membrane [GO:0030285]; neuron projection terminus [GO:0044306]	amino acid transmembrane transporter activity [GO:0015171]; gamma-aminobutyric acid:proton symporter activity [GO:0015495]	dendrite terminus [GO:0044292]; integral component of synaptic vesicle membrane [GO:0030285]; neuron projection terminus [GO:0044306]; amino acid transmembrane transporter activity [GO:0015171]; gamma-aminobutyric acid:proton symporter activity [GO:0015495]; amino acid transmembrane transport [GO:0003333]; neurotransmitter loading into synaptic vesicle [GO:0098700]	Cell membrane	0.3844
TRINITY_DN2881_c0_g1::TRINITY_DN2881_c0_g1_i1::g.7035::m.7035	0.770528	7.33055e-07	25.205	9.45e-23	80.566	sp|Q9JHZ9|S38A3_RAT Sodium-coupled neutral amino acid transporter 3 OS=Rattus norvegicus OX=10116 GN=Slc38a3 PE=2 SV=1	OLP93497.1	putative sodium-coupled neutral amino acid transporter 10 Symbiodinium microadriaticum	1.7e-185	96.4151	amino acid transmembrane transport [GO:0003333]; asparagine transport [GO:0006867]; brain development [GO:0007420]; cellular response to potassium ion starvation [GO:0051365]; female pregnancy [GO:0007565]; glutamine transport [GO:0006868]; histidine transport [GO:0015817]; positive regulation of glutamine transport [GO:2000487]; positive regulation of transcription from RNA polymerase II promote…	basolateral plasma membrane [GO:0016323]; integral component of plasma membrane [GO:0005887]	amino acid transmembrane transporter activity [GO:0015171]; antiporter activity [GO:0015297]; L-alanine transmembrane transporter activity [GO:0015180]; L-asparagine transmembrane transporter activity [GO:0015182]; L-glutamine transmembrane transporter activity [GO:0015186]; L-histidine transmembrane transporter activity [GO:0005290]; symporter activity [GO:0015293]	basolateral plasma membrane [GO:0016323]; integral component of plasma membrane [GO:0005887]; amino acid transmembrane transporter activity [GO:0015171]; antiporter activity [GO:0015297]; L-alanine transmembrane transporter activity [GO:0015180]; L-asparagine transmembrane transporter activity [GO:0015182]; L-glutamine transmembrane transporter activity [GO:0015186]; L-histidine transmembrane tra…	Lysosome/Vacuole	0.5074
TRINITY_DN2881_c0_g1::TRINITY_DN2881_c0_g1_i2::g.7036::m.7036	0.77054	7.04381e-07	25.205	9.45e-23	80.566	sp|Q9JHZ9|S38A3_RAT Sodium-coupled neutral amino acid transporter 3 OS=Rattus norvegicus OX=10116 GN=Slc38a3 PE=2 SV=1	OLP93497.1	putative sodium-coupled neutral amino acid transporter 10 Symbiodinium microadriaticum	1.7e-185	96.4151	amino acid transmembrane transport [GO:0003333]; asparagine transport [GO:0006867]; brain development [GO:0007420]; cellular response to potassium ion starvation [GO:0051365]; female pregnancy [GO:0007565]; glutamine transport [GO:0006868]; histidine transport [GO:0015817]; positive regulation of glutamine transport [GO:2000487]; positive regulation of transcription from RNA polymerase II promote…	basolateral plasma membrane [GO:0016323]; integral component of plasma membrane [GO:0005887]	amino acid transmembrane transporter activity [GO:0015171]; antiporter activity [GO:0015297]; L-alanine transmembrane transporter activity [GO:0015180]; L-asparagine transmembrane transporter activity [GO:0015182]; L-glutamine transmembrane transporter activity [GO:0015186]; L-histidine transmembrane transporter activity [GO:0005290]; symporter activity [GO:0015293]	basolateral plasma membrane [GO:0016323]; integral component of plasma membrane [GO:0005887]; amino acid transmembrane transporter activity [GO:0015171]; antiporter activity [GO:0015297]; L-alanine transmembrane transporter activity [GO:0015180]; L-asparagine transmembrane transporter activity [GO:0015182]; L-glutamine transmembrane transporter activity [GO:0015186]; L-histidine transmembrane tra…	Lysosome/Vacuole	0.5074
TRINITY_DN19363_c0_g2::TRINITY_DN19363_c0_g2_i12::g.93714::m.93714	2.46944	0.000128899	45.217	1.54e-22	73.5484	sp|Q39608|NRT21_CHLRE Nitrate transporter 2.1 OS=Chlamydomonas reinhardtii OX=3055 GN=NRT2.1 PE=2 SV=1	OLP94270.1	High affinity nitrate transporter 2.5 Symbiodinium microadriaticum	1.4e-76	100	nitrate assimilation [GO:0042128]; nitrate transport [GO:0015706]; nitrite transport [GO:0015707]	integral component of membrane [GO:0016021]; plasma membrane [GO:0005886]; transporter complex [GO:1990351]	nitrate transmembrane transporter activity [GO:0015112]; nitrite transmembrane transporter activity [GO:0015113]	integral component of membrane [GO:0016021]; plasma membrane [GO:0005886]; transporter complex [GO:1990351]; nitrate transmembrane transporter activity [GO:0015112]; nitrite transmembrane transporter activity [GO:0015113]; nitrate assimilation [GO:0042128]; nitrate transport [GO:0015706]; nitrite transport [GO:0015707]	Endoplasmic reticulum	0.6876
TRINITY_DN23501_c0_g1::TRINITY_DN23501_c0_g1_i1::g.112886::m.112886	0.705234	4.92405e-09	23.311	3.21e-05	62.6932	sp|B8B7Q4|CSTR2_ORYSI CMP-sialic acid transporter 2 OS=Oryza sativa subsp. indica OX=39946 GN=CSTLP2 PE=3 SV=1	OLP86199.1	putative serine/threonine-protein kinase HSL1 Symbiodinium microadriaticum	2e-131	90.7285	carbohydrate transport [GO:0008643]	Golgi membrane [GO:0000139]; integral component of membrane [GO:0016021]	pyrimidine nucleotide-sugar transmembrane transporter activity [GO:0015165]	Golgi membrane [GO:0000139]; integral component of membrane [GO:0016021]; pyrimidine nucleotide-sugar transmembrane transporter activity [GO:0015165]; carbohydrate transport [GO:0008643]	Golgi apparatus	0.5966
TRINITY_DN30114_c0_g1::TRINITY_DN30114_c0_g1_i1::g.123237::m.123237	0.566897	3.91771e-11	27.541	2.82e-24	90.5063	sp|P32332|OAC1_YEAST Mitochondrial oxaloacetate transport protein OS=Saccharomyces cerevisiae (strain ATCC 204508 / S288c) OX=559292 GN=OAC1 PE=1 SV=1	XP_005774913.1	hypothetical protein EMIHUDRAFT_458149 Emiliania huxleyi CCMP1516 >EOD22484.1 hypothetical protein EMIHUDRAFT_458149 Emiliania huxleyi CCMP1516	7.7e-53	89.8734	isopropylmalate transport [GO:0034659]; oxaloacetate transport [GO:0015729]; sulfate transport [GO:0008272]	integral component of membrane [GO:0016021]; mitochondrial inner membrane [GO:0005743]; mitochondrion [GO:0005739]	isopropylmalate transmembrane transporter activity [GO:0034658]; malonate(1-) transmembrane transporter activity [GO:1901239]; oxaloacetate transmembrane transporter activity [GO:0015131]; sulfate transmembrane transporter activity [GO:0015116]	integral component of membrane [GO:0016021]; mitochondrial inner membrane [GO:0005743]; mitochondrion [GO:0005739]; isopropylmalate transmembrane transporter activity [GO:0034658]; malonate(1-) transmembrane transporter activity [GO:1901239]; oxaloacetate transmembrane transporter activity [GO:0015131]; sulfate transmembrane transporter activity [GO:0015116]; isopropylmalate transport [GO:0034659…	Mitochondrion	0.9908
TRINITY_DN19391_c0_g1::TRINITY_DN19391_c0_g1_i1::g.92303::m.92303	0.533587	2.95143e-12	24.615	7.24e-08	92	sp|Q9S845|GONS3_ARATH GDP-mannose transporter GONST3 OS=Arabidopsis thaliana OX=3702 GN=GONST3 PE=2 SV=1	OLQ01490.1	GDP-mannose transporter GONST4 Symbiodinium microadriaticum	1.9e-115	99.0769	carbohydrate transport [GO:0008643]; nucleotide-sugar transmembrane transport [GO:0015780]	Golgi apparatus [GO:0005794]; Golgi membrane [GO:0000139]; integral component of membrane [GO:0016021]	antiporter activity [GO:0015297]; GDP-fucose transmembrane transporter activity [GO:0005457]; nucleotide-sugar transmembrane transporter activity [GO:0005338]; transmembrane transporter activity [GO:0022857]	Golgi apparatus [GO:0005794]; Golgi membrane [GO:0000139]; integral component of membrane [GO:0016021]; antiporter activity [GO:0015297]; GDP-fucose transmembrane transporter activity [GO:0005457]; nucleotide-sugar transmembrane transporter activity [GO:0005338]; transmembrane transporter activity [GO:0022857]; carbohydrate transport [GO:0008643]; nucleotide-sugar transmembrane transport [GO:0015…	Endoplasmic reticulum	0.6763
TRINITY_DN19674_c0_g1::TRINITY_DN19674_c0_g1_i1::g.102327::m.102327	0.406867	0.000955653	38.819	3.61e-83	79.8574	sp|Q28620|NPT2A_RABIT Sodium-dependent phosphate transport protein 2A OS=Oryctolagus cuniculus OX=9986 GN=SLC34A1 PE=2 SV=1	OLP86317.1	Sodium-dependent phosphate transport protein 2A Symbiodinium microadriaticum	7.8e-157	95.9002	phosphate ion homeostasis [GO:0055062]; phosphate ion transport [GO:0006817]; response to cadmium ion [GO:0046686]; response to lead ion [GO:0010288]; response to mercury ion [GO:0046689]; sodium ion transport [GO:0006814]	apical plasma membrane [GO:0016324]; integral component of membrane [GO:0016021]; mitotic spindle [GO:0072686]; nuclear speck [GO:0016607]; plasma membrane [GO:0005886]	sodium-dependent phosphate transmembrane transporter activity [GO:0015321]; symporter activity [GO:0015293]	apical plasma membrane [GO:0016324]; integral component of membrane [GO:0016021]; mitotic spindle [GO:0072686]; nuclear speck [GO:0016607]; plasma membrane [GO:0005886]; sodium-dependent phosphate transmembrane transporter activity [GO:0015321]; symporter activity [GO:0015293]; phosphate ion homeostasis [GO:0055062]; phosphate ion transport [GO:0006817]; response to cadmium ion [GO:0046686]; resp…	Lysosome/Vacuole	0.5216
TRINITY_DN19674_c0_g1::TRINITY_DN19674_c0_g1_i13::g.102356::m.102356	0.430428	1.58506e-05	41.29	7.91e-84	78.3688	sp|Q9JJ09|NPT2B_RAT Sodium-dependent phosphate transport protein 2B OS=Rattus norvegicus OX=10116 GN=Slc34a2 PE=1 SV=1	OLP86317.1	Sodium-dependent phosphate transport protein 2A Symbiodinium microadriaticum	8.3e-167	95.922	aging [GO:0007568]; cellular phosphate ion homeostasis [GO:0030643]; response to estradiol [GO:0032355]; response to fructose [GO:0009750]; sodium-dependent phosphate transport [GO:0044341]	apical plasma membrane [GO:0016324]; brush border [GO:0005903]; brush border membrane [GO:0031526]; integral component of membrane [GO:0016021]; microvillus membrane [GO:0031528]; plasma membrane [GO:0005886]; vesicle [GO:0031982]	protein domain specific binding [GO:0019904]; sodium:phosphate symporter activity [GO:0005436]; sodium-dependent phosphate transmembrane transporter activity [GO:0015321]	apical plasma membrane [GO:0016324]; brush border [GO:0005903]; brush border membrane [GO:0031526]; integral component of membrane [GO:0016021]; microvillus membrane [GO:0031528]; plasma membrane [GO:0005886]; vesicle [GO:0031982]; protein domain specific binding [GO:0019904]; sodium-dependent phosphate transmembrane transporter activity [GO:0015321]; sodium:phosphate symporter activity [GO:00054…	Lysosome/Vacuole	0.5055
TRINITY_DN25382_c0_g1::TRINITY_DN25382_c0_g1_i1::g.115708::m.115708	0.462789	1.22006e-05	43.791	9.97e-79	83.3333	sp|Q55DM5|S35B2_DICDI Adenosine 3'-phospho 5'-phosphosulfate transporter 1 OS=Dictyostelium discoideum OX=44689 GN=slc35b2 PE=3 SV=1	OLQ11321.1	~Adenosine 3'-phospho 5'-phosphosulfate transporter 1 Symbiodinium microadriaticum~	1.5e-129	91.6667		integral component of endoplasmic reticulum membrane [GO:0030176]; integral component of Golgi membrane [GO:0030173]	3'-phosphoadenosine 5'-phosphosulfate transmembrane transporter activity [GO:0046964]; transmembrane transporter activity [GO:0022857]	integral component of endoplasmic reticulum membrane [GO:0030176]; integral component of Golgi membrane [GO:0030173]; 3'-phosphoadenosine 5'-phosphosulfate transmembrane transporter activity [GO:0046964]; transmembrane transporter activity [GO:0022857]	Golgi apparatus	0.8614
TRINITY_DN19391_c0_g7::TRINITY_DN19391_c0_g7_i1::g.92344::m.92344	0.422002	4.20116e-07	26.974	7.79e-08	83.7278	sp|Q941R4|GONS1_ARATH GDP-mannose transporter GONST1 OS=Arabidopsis thaliana OX=3702 GN=GONST1 PE=1 SV=2	OLQ01490.1	GDP-mannose transporter GONST4 Symbiodinium microadriaticum	1.5e-115	91.716	carbohydrate transport [GO:0008643]; GDP-fucose transmembrane transport [GO:0015783]; GDP-mannose transmembrane transport [GO:1990570]	Golgi apparatus [GO:0005794]; Golgi membrane [GO:0000139]; integral component of membrane [GO:0016021]	antiporter activity [GO:0015297]; GDP-fucose transmembrane transporter activity [GO:0005457]; GDP-mannose transmembrane transporter activity [GO:0005458]; nucleotide-sugar transmembrane transporter activity [GO:0005338]; transmembrane transporter activity [GO:0022857]	Golgi apparatus [GO:0005794]; Golgi membrane [GO:0000139]; integral component of membrane [GO:0016021]; antiporter activity [GO:0015297]; GDP-fucose transmembrane transporter activity [GO:0005457]; GDP-mannose transmembrane transporter activity [GO:0005458]; nucleotide-sugar transmembrane transporter activity [GO:0005338]; transmembrane transporter activity [GO:0022857]; carbohydrate transport [G…	Golgi apparatus	0.6471
TRINITY_DN32283_c0_g1::TRINITY_DN32283_c0_g1_i1::g.127003::m.127003	0.557738	2.51171e-08	24.832	3.89e-17	97.9094	sp|Q94EG9|ZIP11_ARATH Zinc transporter 11 OS=Arabidopsis thaliana OX=3702 GN=ZIP11 PE=2 SV=1	OLP91334.1	Cell surface glycoprotein 1 Symbiodinium microadriaticum	1.3e-62	99.3031	zinc ion transmembrane transport [GO:0071577]	integral component of membrane [GO:0016021]; plasma membrane [GO:0005886]	zinc ion transmembrane transporter activity [GO:0005385]	integral component of membrane [GO:0016021]; plasma membrane [GO:0005886]; zinc ion transmembrane transporter activity [GO:0005385]; zinc ion transmembrane transport [GO:0071577]	Lysosome/Vacuole	0.4527
TRINITY_DN19412_c0_g2::TRINITY_DN19412_c0_g2_i3::g.95187::m.95187	0.42135	1.33503e-05	25.926	8.69e-23	73.9785	sp|Q9JM15|S38A1_RAT Sodium-coupled neutral amino acid transporter 1 OS=Rattus norvegicus OX=10116 GN=Slc38a1 PE=1 SV=1	OLQ07364.1	Sodium-coupled neutral amino acid transporter 1 Symbiodinium microadriaticum	2.1e-107	82.3656	amino acid transmembrane transport [GO:0003333]; female pregnancy [GO:0007565]; sodium ion transport [GO:0006814]	axon [GO:0030424]; integral component of plasma membrane [GO:0005887]; plasma membrane [GO:0005886]	amino acid transmembrane transporter activity [GO:0015171]; L-glutamine transmembrane transporter activity [GO:0015186]; symporter activity [GO:0015293]	axon [GO:0030424]; integral component of plasma membrane [GO:0005887]; plasma membrane [GO:0005886]; amino acid transmembrane transporter activity [GO:0015171]; L-glutamine transmembrane transporter activity [GO:0015186]; symporter activity [GO:0015293]; amino acid transmembrane transport [GO:0003333]; female pregnancy [GO:0007565]; sodium ion transport [GO:0006814]	Lysosome/Vacuole	0.615
TRINITY_DN19437_c1_g1::TRINITY_DN19437_c1_g1_i3::g.94622::m.94622	0.704575	0.00212854	35.928	9.49e-53	72.3112	sp|Q5XHB4|ZNT8_XENTR Zinc transporter 8 OS=Xenopus tropicalis OX=8364 GN=slc30a8 PE=2 SV=1	XP_002781203.1	conserved hypothetical protein Perkinsus marinus ATCC 50983 >EER12998.1 conserved hypothetical protein Perkinsus marinus ATCC 50983	1.3e-53	70.7094	cellular zinc ion homeostasis [GO:0006882]; insulin secretion [GO:0030073]; regulation of sequestering of zinc ion [GO:0061088]; response to glucose [GO:0009749]; response to zinc ion [GO:0010043]; zinc ion transmembrane transport [GO:0071577]	integral component of membrane [GO:0016021]; plasma membrane [GO:0005886]; transport vesicle membrane [GO:0030658]	zinc ion transmembrane transporter activity [GO:0005385]	integral component of membrane [GO:0016021]; plasma membrane [GO:0005886]; transport vesicle membrane [GO:0030658]; zinc ion transmembrane transporter activity [GO:0005385]; cellular zinc ion homeostasis [GO:0006882]; insulin secretion [GO:0030073]; regulation of sequestering of zinc ion [GO:0061088]; response to glucose [GO:0009749]; response to zinc ion [GO:0010043]; zinc ion transmembrane tran…	Lysosome/Vacuole	0.7578
TRINITY_DN19601_c0_g1::TRINITY_DN19601_c0_g1_i2::g.100364::m.100364	0.549687	0.0399131	26.455	1.53e-06	61.9529	sp|Q79VC4|PROP_CORGL Ectoine/proline transporter ProP OS=Corynebacterium glutamicum (strain ATCC 13032 / DSM 20300 / JCM 1318 / LMG 3730 / NCIMB 10025) OX=196627 GN=proP PE=1 SV=1	OLP98221.1	Proline/betaine transporter Symbiodinium microadriaticum	5.7e-66	92.9293	amino acid transport [GO:0006865]	integral component of membrane [GO:0016021]; plasma membrane [GO:0005886]	symporter activity [GO:0015293]	integral component of membrane [GO:0016021]; plasma membrane [GO:0005886]; symporter activity [GO:0015293]; amino acid transport [GO:0006865]	Lysosome/Vacuole	0.3148
TRINITY_DN19664_c0_g1::TRINITY_DN19664_c0_g1_i1::g.100911::m.100911	0.214257	0.0439406	39.085	6.78e-88	79.3761	sp|Q6K9G1|AMT12_ORYSJ Ammonium transporter 1 member 2 OS=Oryza sativa subsp. japonica OX=39947 GN=AMT1-2 PE=2 SV=1	OLQ07850.1	Ammonium transporter 2 Symbiodinium microadriaticum	2.3e-212	91.6811	ammonium transmembrane transport [GO:0072488]	integral component of plasma membrane [GO:0005887]	ammonium transmembrane transporter activity [GO:0008519]	integral component of plasma membrane [GO:0005887]; ammonium transmembrane transporter activity [GO:0008519]; ammonium transmembrane transport [GO:0072488]	Cell membrane	0.3797
TRINITY_DN19690_c1_g1::TRINITY_DN19690_c1_g1_i4::g.101344::m.101344	0.313054	8.52228e-05	41.071	9.72e-54	80.9384	sp|P54147|Y108_SYNY3 Putative ammonium transporter sll0108 OS=Synechocystis sp. (strain PCC 6803 / Kazusa) OX=1111708 GN=sll0108 PE=3 SV=1	OLP82733.1	Ammonium transporter 1 member 1 Symbiodinium microadriaticum	4.8e-117	95.0147		integral component of membrane [GO:0016021]; plasma membrane [GO:0005886]	ammonium transmembrane transporter activity [GO:0008519]	integral component of membrane [GO:0016021]; plasma membrane [GO:0005886]; ammonium transmembrane transporter activity [GO:0008519]	Plastid	0.4676
TRINITY_DN22113_c0_g1::TRINITY_DN22113_c0_g1_i1::g.110181::m.110181	1.0775	0.00755498	24.123	3.98e-25	68.9602	sp|Q9LEV7|FBT6_ARATH Probable folate-biopterin transporter 6 OS=Arabidopsis thaliana OX=3702 GN=At5g10820 PE=2 SV=1	OLP86687.1	Elongation factor 2 Symbiodinium microadriaticum	1.6e-89	83.3333		integral component of membrane [GO:0016021]		integral component of membrane [GO:0016021]	Cell membrane	0.3372
TRINITY_DN2272_c0_g1::TRINITY_DN2272_c0_g1_i1::g.5554::m.5554	0.398478	7.74615e-06	27.895	4.79e-47	95.3358	sp|P0C588|CNNM4_RAT Metal transporter CNNM4 OS=Rattus norvegicus OX=10116 GN=Cnnm4 PE=1 SV=1	OLP96156.1	ADP,ATP carrier protein Symbiodinium microadriaticum	1.2e-210	99.8134	enamel mineralization [GO:0070166]; magnesium ion homeostasis [GO:0010960]; response to stimulus [GO:0050896]; visual perception [GO:0007601]	basolateral plasma membrane [GO:0016323]; dendrite [GO:0030425]; integral component of membrane [GO:0016021]; neuronal cell body [GO:0043025]; protein-containing complex [GO:0032991]	magnesium ion transmembrane transporter activity [GO:0015095]; sodium ion transmembrane transporter activity [GO:0015081]	basolateral plasma membrane [GO:0016323]; dendrite [GO:0030425]; integral component of membrane [GO:0016021]; neuronal cell body [GO:0043025]; protein-containing complex [GO:0032991]; magnesium ion transmembrane transporter activity [GO:0015095]; sodium ion transmembrane transporter activity [GO:0015081]; enamel mineralization [GO:0070166]; magnesium ion homeostasis [GO:0010960]; response to stim…	Cell membrane	0.6224	IPR018490-Cyclic nucleotide-binding-like; IPR014710-RmlC-like jelly roll fold; IPR002550-CNNM, transmembrane domain; IPR000644-CBS domain	metal transporter
TRINITY_DN28073_c0_g1::TRINITY_DN28073_c0_g1_i1::g.119985::m.119985	0.451814	1.55958e-08	24.865	0.000308	59.0444	sp|Q9CA93|BAC2_ARATH Mitochondrial arginine transporter BAC2 OS=Arabidopsis thaliana OX=3702 GN=BAC2 PE=1 SV=1	XP_004995367.1	hypothetical protein PTSG_03639 Salpingoeca rosetta >EGD83003.1 hypothetical protein PTSG_03639 Salpingoeca rosetta	5.8e-63	90.785	acyl carnitine transport [GO:0006844]; hyperosmotic response [GO:0006972]; proline biosynthetic process [GO:0006561]	integral component of membrane [GO:0016021]; mitochondrial inner membrane [GO:0005743]; mitochondrion [GO:0005739]	arginine transmembrane transporter activity [GO:0015181]; L-histidine transmembrane transporter activity [GO:0005290]; L-lysine transmembrane transporter activity [GO:0015189]; L-ornithine transmembrane transporter activity [GO:0000064]	integral component of membrane [GO:0016021]; mitochondrial inner membrane [GO:0005743]; mitochondrion [GO:0005739]; arginine transmembrane transporter activity [GO:0015181]; L-histidine transmembrane transporter activity [GO:0005290]; L-lysine transmembrane transporter activity [GO:0015189]; L-ornithine transmembrane transporter activity [GO:0000064]; acyl carnitine transport [GO:0006844]; hypero…	Mitochondrion	0.9938
TRINITY_DN25765_c0_g1::TRINITY_DN25765_c0_g1_i1::g.116479::m.116479	0.420205	0.000206153	29.754	3.16e-50	69.687	sp|P54147|Y108_SYNY3 Putative ammonium transporter sll0108 OS=Synechocystis sp. (strain PCC 6803 / Kazusa) OX=1111708 GN=sll0108 PE=3 SV=1	OLQ14093.1	putative ammonium transporter Symbiodinium microadriaticum	7.2e-217	95.3871		integral component of membrane [GO:0016021]; plasma membrane [GO:0005886]	ammonium transmembrane transporter activity [GO:0008519]	integral component of membrane [GO:0016021]; plasma membrane [GO:0005886]; ammonium transmembrane transporter activity [GO:0008519]	Cell membrane	0.5757	IPR029020-Ammonium/urea transporter; IPR024041-Ammonium transporter AmtB-like domain; IPR018047-Ammonium transporter, conserved site	ammonium transporter
TRINITY_DN32433_c0_g1::TRINITY_DN32433_c0_g1_i1::g.127320::m.127320	0.368	8.29503e-05	34.055	1.32e-72	76.5432	sp|Q55774|Y182_SYNY3 Uncharacterized ABC transporter ATP-binding protein sll0182 OS=Synechocystis sp. (strain PCC 6803 / Kazusa) OX=1111708 GN=sll0182 PE=3 SV=1	OLP78310.1	putative ABC transporter ATP-binding protein Symbiodinium microadriaticum	8.7e-136	95.216		integral component of membrane [GO:0016021]; plasma membrane [GO:0005886]	ATPase activity, coupled to transmembrane movement of substances [GO:0042626]; ATP binding [GO:0005524]	integral component of membrane [GO:0016021]; plasma membrane [GO:0005886]; ATP binding [GO:0005524]; ATPase activity, coupled to transmembrane movement of substances [GO:0042626]	Mitochondrion	0.6721
TRINITY_DN34066_c0_g1::TRINITY_DN34066_c0_g1_i1::g.129866::m.129866	0.439415	7.28259e-05	27.331	5.19e-25	77.7778	sp|Q6ZL17|CSTR2_ORYSJ CMP-sialic acid transporter 2 OS=Oryza sativa subsp. japonica OX=39947 GN=CSTLP2 PE=2 SV=1	OLP80143.1	CMP-sialic acid transporter 3 Symbiodinium microadriaticum	1.1e-128	79.0404	carbohydrate transport [GO:0008643]	Golgi apparatus [GO:0005794]; integral component of Golgi membrane [GO:0030173]	pyrimidine nucleotide-sugar transmembrane transporter activity [GO:0015165]; sialic acid transmembrane transporter activity [GO:0015136]	Golgi apparatus [GO:0005794]; integral component of Golgi membrane [GO:0030173]; pyrimidine nucleotide-sugar transmembrane transporter activity [GO:0015165]; sialic acid transmembrane transporter activity [GO:0015136]; carbohydrate transport [GO:0008643]	Golgi apparatus	0.6761
TRINITY_DN19391_c0_g2::TRINITY_DN19391_c0_g2_i1::g.92304::m.92304	0.279943	0.00849918	24.383	1.51e-08	91.8182	sp|Q9S845|GONS3_ARATH GDP-mannose transporter GONST3 OS=Arabidopsis thaliana OX=3702 GN=GONST3 PE=2 SV=1	OLQ01490.1	GDP-mannose transporter GONST4 Symbiodinium microadriaticum	2.2e-114	96.3636	carbohydrate transport [GO:0008643]; nucleotide-sugar transmembrane transport [GO:0015780]	Golgi apparatus [GO:0005794]; Golgi membrane [GO:0000139]; integral component of membrane [GO:0016021]	antiporter activity [GO:0015297]; GDP-fucose transmembrane transporter activity [GO:0005457]; nucleotide-sugar transmembrane transporter activity [GO:0005338]; transmembrane transporter activity [GO:0022857]	Golgi apparatus [GO:0005794]; Golgi membrane [GO:0000139]; integral component of membrane [GO:0016021]; antiporter activity [GO:0015297]; GDP-fucose transmembrane transporter activity [GO:0005457]; nucleotide-sugar transmembrane transporter activity [GO:0005338]; transmembrane transporter activity [GO:0022857]; carbohydrate transport [GO:0008643]; nucleotide-sugar transmembrane transport [GO:0015…	Endoplasmic reticulum	0.6508
TRINITY_DN33626_c0_g1::TRINITY_DN33626_c0_g1_i1::g.128955::m.128955	0.334536	0.0338269	28.75	1.8e-33	75.6098	sp|P0C0L7|PROP_ECOLI Proline/betaine transporter OS=Escherichia coli (strain K12) OX=83333 GN=proP PE=1 SV=1	OLP98221.1	Proline/betaine transporter Symbiodinium microadriaticum	4.6e-129	90.8537	amino acid transport [GO:0006865]; cellular hyperosmotic salinity response [GO:0071475]; osmosensory signaling pathway [GO:0007231]; proline import across plasma membrane [GO:1905647]	integral component of membrane [GO:0016021]; integral component of plasma membrane [GO:0005887]; plasma membrane [GO:0005886]	glycine betaine:proton symporter activity [GO:0015653]	integral component of membrane [GO:0016021]; integral component of plasma membrane [GO:0005887]; plasma membrane [GO:0005886]; glycine betaine:proton symporter activity [GO:0015653]; amino acid transport [GO:0006865]; cellular hyperosmotic salinity response [GO:0071475]; osmosensory signaling pathway [GO:0007231]; proline import across plasma membrane [GO:1905647]	Lysosome/Vacuole	0.5826
TRINITY_DN20396_c0_g1::TRINITY_DN20396_c0_g1_i1::g.107247::m.107247	0.321504	0.00108447	37.415	6.2e-51	84.9112	sp|Q8LES0|CSTR5_ARATH CMP-sialic acid transporter 5 OS=Arabidopsis thaliana OX=3702 GN=At5g65000 PE=2 SV=1	OLQ09244.1	CMP-sialic acid transporter 5 Symbiodinium microadriaticum	4.6e-120	88.7574	carbohydrate transport [GO:0008643]; negative regulation of cytokinin dehydrogenase activity [GO:1903857]; negative regulation of ER-associated ubiquitin-dependent protein catabolic process [GO:1903070]; pollen exine formation [GO:0010584]; regulation of shoot apical meristem development [GO:1902183]; sialic acid transport [GO:0015739]; UDP-N-acetylgalactosamine transmembrane transport [GO:001578…	endoplasmic reticulum [GO:0005783]; endoplasmic reticulum membrane [GO:0005789]; Golgi apparatus [GO:0005794]; integral component of Golgi membrane [GO:0030173]	sialic acid transmembrane transporter activity [GO:0015136]; UDP-N-acetylgalactosamine transmembrane transporter activity [GO:0005463]	endoplasmic reticulum [GO:0005783]; endoplasmic reticulum membrane [GO:0005789]; Golgi apparatus [GO:0005794]; integral component of Golgi membrane [GO:0030173]; sialic acid transmembrane transporter activity [GO:0015136]; UDP-N-acetylgalactosamine transmembrane transporter activity [GO:0005463]; carbohydrate transport [GO:0008643]; negative regulation of cytokinin dehydrogenase activity [GO:1903…	Golgi apparatus	0.7428
TRINITY_DN34022_c0_g1::TRINITY_DN34022_c0_g1_i1::g.129803::m.129803	0.464293	0.0118622	26.996	2.06e-05	74.9226	sp|O32134|YUNE_BACSU Probable membrane transporter protein YunE OS=Bacillus subtilis (strain 168) OX=224308 GN=yunE PE=3 SV=1	WP_072868390.1	sulfite exporter TauE/SafE family protein Desulfofundulus thermosubterraneus	3.9e-28	76.161		integral component of membrane [GO:0016021]; plasma membrane [GO:0005886]		integral component of membrane [GO:0016021]; plasma membrane [GO:0005886]	Endoplasmic reticulum	0.6445
TRINITY_DN18617_c0_g3::TRINITY_DN18617_c0_g3_i1::g.76608::m.76608	0.60232	0.00696742	43.75	7.36e-12	61.7647	sp|Q8MXY0|AMT3_DICDI Ammonium transporter 3 OS=Dictyostelium discoideum OX=44689 GN=amtC PE=2 SV=1	OLP82733.1	Ammonium transporter 1 member 1 Symbiodinium microadriaticum	4.1e-40	96.0784	ammonium transmembrane transport [GO:0072488]; ammonium transport [GO:0015696]; culmination involved in sorocarp development [GO:0031154]; excretion [GO:0007588]; regulation of developmental process [GO:0050793]	endosome membrane [GO:0010008]; integral component of plasma membrane [GO:0005887]; perinuclear region of cytoplasm [GO:0048471]; phagocytic vesicle membrane [GO:0030670]; plasma membrane [GO:0005886]	ammonium transmembrane transporter activity [GO:0008519]	endosome membrane [GO:0010008]; integral component of plasma membrane [GO:0005887]; perinuclear region of cytoplasm [GO:0048471]; phagocytic vesicle membrane [GO:0030670]; plasma membrane [GO:0005886]; ammonium transmembrane transporter activity [GO:0008519]; ammonium transmembrane transport [GO:0072488]; ammonium transport [GO:0015696]; culmination involved in sorocarp development [GO:0031154]; …	Endoplasmic reticulum	0.5335
TRINITY_DN20887_c0_g1::TRINITY_DN20887_c0_g1_i1::g.108391::m.108391	0.400993	0.00239239	22.338	8.53e-11	89.4866	sp|Q84XI3|ENT8_ARATH Equilibrative nucleotide transporter 8 OS=Arabidopsis thaliana OX=3702 GN=ETN8 PE=2 SV=1	XP_002774579.1	equilibrative nucleoside transporter, putative Perkinsus marinus ATCC 50983 >EER06395.1 equilibrative nucleoside transporter, putative Perkinsus marinus ATCC 50983	5.8e-77	89.2421		integral component of membrane [GO:0016021]; plasma membrane [GO:0005886]	nucleoside transmembrane transporter activity [GO:0005337]	integral component of membrane [GO:0016021]; plasma membrane [GO:0005886]; nucleoside transmembrane transporter activity [GO:0005337]	Lysosome/Vacuole	0.2982
TRINITY_DN28228_c0_g1::TRINITY_DN28228_c0_g1_i1::g.120342::m.120342	0.29689	0.000364845	25.269	8.94e-71	55.5972	sp|Q42093|AB2C_ARATH ABC transporter C family member 2 OS=Arabidopsis thaliana OX=3702 GN=ABCC2 PE=1 SV=2	OLQ08888.1	Multidrug resistance-associated protein 4 Symbiodinium microadriaticum	0	95.1845	(+)-abscisic acid D-glucopyranosyl ester transmembrane transport [GO:1902418]; transmembrane transport [GO:0055085]	integral component of membrane [GO:0016021]; membrane [GO:0016020]; plant-type vacuole [GO:0000325]; vacuolar membrane [GO:0005774]; vacuole [GO:0005773]	(+)-abscisic acid D-glucopyranosyl ester transmembrane transporter activity [GO:1902417]; ATPase activity, coupled to transmembrane movement of substances [GO:0042626]; ATP binding [GO:0005524]; calmodulin binding [GO:0005516]	integral component of membrane [GO:0016021]; membrane [GO:0016020]; plant-type vacuole [GO:0000325]; vacuolar membrane [GO:0005774]; vacuole [GO:0005773]; (+)-abscisic acid D-glucopyranosyl ester transmembrane transporter activity [GO:1902417]; ATP binding [GO:0005524]; ATPase activity, coupled to transmembrane movement of substances [GO:0042626]; calmodulin binding [GO:0005516]; (+)-abscisic aci…	Cell membrane	0.4106
TRINITY_DN31736_c0_g1::TRINITY_DN31736_c0_g1_i1::g.126055::m.126055	0.555724	0.034022	32.692	2.34e-11	89.5652	sp|Q96AJ9|VTI1A_HUMAN Vesicle transport through interaction with t-SNAREs homolog 1A OS=Homo sapiens OX=9606 GN=VTI1A PE=1 SV=2	OLP91935.1	Vesicle transport through interaction with t-SNAREs-like 1B Symbiodinium microadriaticum	3.5e-27	91.3043	autophagy [GO:0006914]; endoplasmic reticulum to Golgi vesicle-mediated transport [GO:0006888]; Golgi ribbon formation [GO:0090161]; Golgi to vacuole transport [GO:0006896]; intra-Golgi vesicle-mediated transport [GO:0006891]; protein targeting to vacuole [GO:0006623]; retrograde transport, endosome to Golgi [GO:0042147]; vesicle fusion with Golgi apparatus [GO:0048280]; voluntary musculoskeletal…	autophagosome [GO:0005776]; clathrin-coated vesicle [GO:0030136]; cytosol [GO:0005829]; endoplasmic reticulum membrane [GO:0005789]; endosome [GO:0005768]; ER to Golgi transport vesicle membrane [GO:0012507]; Golgi apparatus [GO:0005794]; Golgi membrane [GO:0000139]; integral component of membrane [GO:0016021]; intracellular membrane-bounded organelle [GO:0043231]; late endosome membrane [GO:0031…	SNAP receptor activity [GO:0005484]; SNARE binding [GO:0000149]	autophagosome [GO:0005776]; clathrin-coated vesicle [GO:0030136]; cytosol [GO:0005829]; endoplasmic reticulum membrane [GO:0005789]; endosome [GO:0005768]; ER to Golgi transport vesicle membrane [GO:0012507]; Golgi apparatus [GO:0005794]; Golgi membrane [GO:0000139]; integral component of membrane [GO:0016021]; intracellular membrane-bounded organelle [GO:0043231]; late endosome membrane [GO:0031…	Golgi apparatus	0.7165
TRINITY_DN19796_c2_g2::TRINITY_DN19796_c2_g2_i5::g.105707::m.105707	0.369772	0.00485251	37.008	4.06e-20	97.6744	sp|Q39608|NRT21_CHLRE Nitrate transporter 2.1 OS=Chlamydomonas reinhardtii OX=3055 GN=NRT2.1 PE=2 SV=1	ADM13669.1	nitrate transporter, partial Symbiodinium sp. clade C	2e-60	100	nitrate assimilation [GO:0042128]; nitrate transport [GO:0015706]; nitrite transport [GO:0015707]	integral component of membrane [GO:0016021]; plasma membrane [GO:0005886]; transporter complex [GO:1990351]	nitrate transmembrane transporter activity [GO:0015112]; nitrite transmembrane transporter activity [GO:0015113]	integral component of membrane [GO:0016021]; plasma membrane [GO:0005886]; transporter complex [GO:1990351]; nitrate transmembrane transporter activity [GO:0015112]; nitrite transmembrane transporter activity [GO:0015113]; nitrate assimilation [GO:0042128]; nitrate transport [GO:0015706]; nitrite transport [GO:0015707]	Endoplasmic reticulum	0.628
TRINITY_DN29702_c0_g1::TRINITY_DN29702_c0_g1_i1::g.122829::m.122829	0.36223	0.00775364	23.967	3.82e-09	72	sp|O45102|SWET1_CAEEL Sugar transporter SWEET1 OS=Caenorhabditis elegans OX=6239 GN=swt-1 PE=3 SV=1	OLP84466.1	Sugar transporter SWEET1 Symbiodinium microadriaticum	8.4e-71	70.7692	carbohydrate transport [GO:0008643]	Golgi apparatus [GO:0005794]; Golgi membrane [GO:0000139]; integral component of membrane [GO:0016021]; plasma membrane [GO:0005886]	sugar transmembrane transporter activity [GO:0051119]	Golgi apparatus [GO:0005794]; Golgi membrane [GO:0000139]; integral component of membrane [GO:0016021]; plasma membrane [GO:0005886]; sugar transmembrane transporter activity [GO:0051119]; carbohydrate transport [GO:0008643]	Cell membrane	0.6705	IPR004316-SWEET sugar transporter	sugar transporter SWEET1
TRINITY_DN18790_c0_g1::TRINITY_DN18790_c0_g1_i2::g.79924::m.79924	0.181496	0.0169226	22.539	2.53e-09	78.9916	sp|O74327|AVT5_SCHPO Vacuolar amino acid transporter 5 OS=Schizosaccharomyces pombe (strain 972 / ATCC 24843) OX=284812 GN=avt5 PE=3 SV=1	OLQ10606.1	putative sodium-coupled neutral amino acid transporter 6 Symbiodinium microadriaticum	7.9e-118	88.4454	amino acid transmembrane import into vacuole [GO:0032975]; amino acid transmembrane transport [GO:0003333]; L-arginine transmembrane import into vacuole [GO:0090518]; L-glutamate import involved in cellular response to nitrogen starvation [GO:1901481]; L-glutamate transmembrane import into vacuole [GO:0090515]; L-histidine transmembrane import into vacuole [GO:0090513]; L-lysine import into vacuo…	fungal-type vacuole membrane [GO:0000329]; integral component of fungal-type vacuolar membrane [GO:0071627]	amino acid transmembrane transporter activity [GO:0015171]; arginine transmembrane transporter activity [GO:0015181]; L-arginine transmembrane transporter activity [GO:0061459]; L-glutamate transmembrane transporter activity [GO:0005313]; L-histidine transmembrane transporter activity [GO:0005290]; L-lysine transmembrane transporter activity [GO:0015189]; L-serine transmembrane transporter activi…	fungal-type vacuole membrane [GO:0000329]; integral component of fungal-type vacuolar membrane [GO:0071627]; amino acid transmembrane transporter activity [GO:0015171]; arginine transmembrane transporter activity [GO:0015181]; L-arginine transmembrane transporter activity [GO:0061459]; L-glutamate transmembrane transporter activity [GO:0005313]; L-histidine transmembrane transporter activity [GO:…	Lysosome/Vacuole	0.5064
TRINITY_DN19600_c1_g1::TRINITY_DN19600_c1_g1_i2::g.100248::m.100248	0.309207	0.0286501	28.687	5.56e-45	95.0673	sp|P31596|EAA2_RAT Excitatory amino acid transporter 2 OS=Rattus norvegicus OX=10116 GN=Slc1a2 PE=1 SV=2	OLQ13694.1	Excitatory amino acid transporter 2 Symbiodinium microadriaticum	4e-124	84.3049	L-glutamate import across plasma membrane [GO:0098712]; L-glutamate transmembrane transport [GO:0015813]; neurotransmitter transport [GO:0006836]; protein homotrimerization [GO:0070207]	dendritic shaft [GO:0043198]; dendritic spine [GO:0043197]; integral component of plasma membrane [GO:0005887]; neuron projection [GO:0043005]; plasma membrane [GO:0005886]; presynaptic membrane [GO:0042734]; synapse [GO:0045202]	glutamate:sodium symporter activity [GO:0015501]; high-affinity glutamate transmembrane transporter activity [GO:0005314]; metal ion binding [GO:0046872]	dendritic shaft [GO:0043198]; dendritic spine [GO:0043197]; integral component of plasma membrane [GO:0005887]; neuron projection [GO:0043005]; plasma membrane [GO:0005886]; presynaptic membrane [GO:0042734]; synapse [GO:0045202]; glutamate:sodium symporter activity [GO:0015501]; high-affinity glutamate transmembrane transporter activity [GO:0005314]; metal ion binding [GO:0046872]; L-glutamate i…	Lysosome/Vacuole	0.6023
TRINITY_DN28808_c0_g1::TRINITY_DN28808_c0_g1_i1::g.121397::m.121397	0.287379	0.000716082	35.335	2.74e-84	79.8131	sp|Q9Z7N9|UHPT_CHLPN Probable hexose phosphate transport protein OS=Chlamydia pneumoniae OX=83558 GN=uhpC PE=3 SV=1	ABO47823.1	unknown, partial Symbiodinium sp. C3	1.4e-123	51.4019	carbohydrate transport [GO:0008643]	integral component of membrane [GO:0016021]; plasma membrane [GO:0005886]	transmembrane transporter activity [GO:0022857]	integral component of membrane [GO:0016021]; plasma membrane [GO:0005886]; transmembrane transporter activity [GO:0022857]; carbohydrate transport [GO:0008643]	Endoplasmic reticulum	0.3629
TRINITY_DN18937_c0_g1::TRINITY_DN18937_c0_g1_i1::g.83638::m.83638	0.220535	0.00444771	24.146	1.53e-20	88.2086	sp|Q8GYS4|AVT1D_ARATH Amino acid transporter AVT1D OS=Arabidopsis thaliana OX=3702 GN=AVT1D PE=2 SV=1	OLQ11941.1	Vacuolar amino acid transporter 1 Symbiodinium microadriaticum	2.7e-165	97.0522	amino acid transmembrane transport [GO:0003333]	chloroplast [GO:0009507]; integral component of membrane [GO:0016021]; vacuolar membrane [GO:0005774]	amino acid transmembrane transporter activity [GO:0015171]	chloroplast [GO:0009507]; integral component of membrane [GO:0016021]; vacuolar membrane [GO:0005774]; amino acid transmembrane transporter activity [GO:0015171]; amino acid transmembrane transport [GO:0003333]	Lysosome/Vacuole	0.6343
TRINITY_DN19849_c0_g1::TRINITY_DN19849_c0_g1_i1::g.106283::m.106283	0.271008	0.0134548	29.586	1.82e-31	78.0886	sp|A6X7E7|RFNT_OCHA4 Riboflavin transporter RfnT OS=Ochrobactrum anthropi (strain ATCC 49188 / DSM 6882 / JCM 21032 / NBRC 15819 / NCTC 12168) OX=439375 GN=rfnT PE=1 SV=1	OLP95521.1	putative MFS-type transporter YdeG Symbiodinium microadriaticum	4.5e-96	95.5711	transmembrane transport [GO:0055085]	integral component of membrane [GO:0016021]; plasma membrane [GO:0005886]		integral component of membrane [GO:0016021]; plasma membrane [GO:0005886]; transmembrane transport [GO:0055085]	Lysosome/Vacuole	0.4225
TRINITY_DN20861_c0_g1::TRINITY_DN20861_c0_g1_i1::g.108350::m.108350	0.327183	0.0103572	50.645	2.81e-99	88.0466	sp|Q8R1T4|S35A3_MOUSE UDP-N-acetylglucosamine transporter OS=Mus musculus OX=10090 GN=Slc35a3 PE=2 SV=1	OLQ01664.1	UDP-N-acetylglucosamine transporter Symbiodinium microadriaticum	2e-102	98.2507	carbohydrate transport [GO:0008643]; UDP-N-acetylglucosamine transmembrane transport [GO:1990569]	Golgi apparatus [GO:0005794]; integral component of Golgi membrane [GO:0030173]	pyrimidine nucleotide-sugar transmembrane transporter activity [GO:0015165]	Golgi apparatus [GO:0005794]; integral component of Golgi membrane [GO:0030173]; pyrimidine nucleotide-sugar transmembrane transporter activity [GO:0015165]; carbohydrate transport [GO:0008643]; UDP-N-acetylglucosamine transmembrane transport [GO:1990569]	Golgi apparatus	0.7533
TRINITY_DN2734_c0_g1::TRINITY_DN2734_c0_g1_i1::g.6681::m.6681	0.215546	0.015195	25.166	1.05e-40	81.4208	sp|Q9LEV7|FBT6_ARATH Probable folate-biopterin transporter 6 OS=Arabidopsis thaliana OX=3702 GN=At5g10820 PE=2 SV=1	OLP86687.1	Elongation factor 2 Symbiodinium microadriaticum	1.9e-139	92.5319		integral component of membrane [GO:0016021]		integral component of membrane [GO:0016021]	Endoplasmic reticulum	0.7262
TRINITY_DN19761_c2_g4::TRINITY_DN19761_c2_g4_i3::g.104529::m.104529	6.9289	0.0380933	29.025	1.42e-58	97.7169	sp|P27514|PHO91_YEAST Low-affinity phosphate transporter PHO91 OS=Saccharomyces cerevisiae (strain ATCC 204508 / S288c) OX=559292 GN=PHO91 PE=1 SV=2	OLP86362.1	putative transporter C3B8.04c Symbiodinium microadriaticum	8.4e-175	99.5434	glycerol-3-phosphate transmembrane transport [GO:0015794]; phosphate ion transport [GO:0006817]; polyphosphate metabolic process [GO:0006797]; regulation of phosphate transmembrane transport [GO:2000185]; sodium ion transport [GO:0006814]	fungal-type vacuole membrane [GO:0000329]; integral component of membrane [GO:0016021]; vacuole-mitochondrion membrane contact site [GO:1990816]	glycerol-3-phosphate transmembrane transporter activity [GO:0015169]; inorganic phosphate transmembrane transporter activity [GO:0005315]	fungal-type vacuole membrane [GO:0000329]; integral component of membrane [GO:0016021]; vacuole-mitochondrion membrane contact site [GO:1990816]; glycerol-3-phosphate transmembrane transporter activity [GO:0015169]; inorganic phosphate transmembrane transporter activity [GO:0005315]; glycerol-3-phosphate transmembrane transport [GO:0015794]; phosphate ion transport [GO:0006817]; polyphosphate met…	Lysosome/Vacuole	0.6774
TRINITY_DN19761_c2_g4::TRINITY_DN19761_c2_g4_i1::g.104520::m.104520	6.9289	0.0381103	29.025	1.42e-58	97.7169	sp|P27514|PHO91_YEAST Low-affinity phosphate transporter PHO91 OS=Saccharomyces cerevisiae (strain ATCC 204508 / S288c) OX=559292 GN=PHO91 PE=1 SV=2	OLP86362.1	putative transporter C3B8.04c Symbiodinium microadriaticum	8.4e-175	99.5434	glycerol-3-phosphate transmembrane transport [GO:0015794]; phosphate ion transport [GO:0006817]; polyphosphate metabolic process [GO:0006797]; regulation of phosphate transmembrane transport [GO:2000185]; sodium ion transport [GO:0006814]	fungal-type vacuole membrane [GO:0000329]; integral component of membrane [GO:0016021]; vacuole-mitochondrion membrane contact site [GO:1990816]	glycerol-3-phosphate transmembrane transporter activity [GO:0015169]; inorganic phosphate transmembrane transporter activity [GO:0005315]	fungal-type vacuole membrane [GO:0000329]; integral component of membrane [GO:0016021]; vacuole-mitochondrion membrane contact site [GO:1990816]; glycerol-3-phosphate transmembrane transporter activity [GO:0015169]; inorganic phosphate transmembrane transporter activity [GO:0005315]; glycerol-3-phosphate transmembrane transport [GO:0015794]; phosphate ion transport [GO:0006817]; polyphosphate met…	Lysosome/Vacuole	0.6774
TRINITY_DN30585_c0_g1::TRINITY_DN30585_c0_g1_i1::g.123747::m.123747	0.237044	0.00883428	20.766	3.12e-09	67.8674	sp|Q54I48|CTL2_DICDI Choline transporter-like protein 2 OS=Dictyostelium discoideum OX=44689 GN=slc44a2 PE=3 SV=1	OLQ09786.1	Alpha/beta hydrolase domain-containing protein 17C Symbiodinium microadriaticum	4.5e-146	98.9914		integral component of membrane [GO:0016021]		integral component of membrane [GO:0016021]	Cell membrane	0.4912
TRINITY_DN26015_c0_g1::TRINITY_DN26015_c0_g1_i1::g.116970::m.116970	0.167959	0.036092	24.06	2.21e-08	70.0831	sp|Q654D9|CSTR1_ORYSJ CMP-sialic acid transporter 1 OS=Oryza sativa subsp. japonica OX=39947 GN=CSTLP1 PE=2 SV=1	OLP94119.1	Protein MEI2-like 4 Symbiodinium microadriaticum	3.4e-161	94.7368	carbohydrate transport [GO:0008643]; sialic acid transport [GO:0015739]	Golgi apparatus [GO:0005794]; integral component of Golgi membrane [GO:0030173]	pyrimidine nucleotide-sugar transmembrane transporter activity [GO:0015165]; sialic acid transmembrane transporter activity [GO:0015136]	Golgi apparatus [GO:0005794]; integral component of Golgi membrane [GO:0030173]; pyrimidine nucleotide-sugar transmembrane transporter activity [GO:0015165]; sialic acid transmembrane transporter activity [GO:0015136]; carbohydrate transport [GO:0008643]; sialic acid transport [GO:0015739]	Golgi apparatus	0.7809
TRINITY_DN34511_c0_g1::TRINITY_DN34511_c0_g1_i1::g.130697::m.130697	0.584929	0.000153292	30.816	8.13e-50	92.7954	sp|Q93YR2|BASS1_ARATH Probable sodium/metabolite cotransporter BASS1, chloroplastic OS=Arabidopsis thaliana OX=3702 GN=BASS1 PE=2 SV=1	OSX76257.1	hypothetical protein BU14_0200s0012 Porphyra umbilicalis	1.4e-50	86.1671	pantothenate import across plasma membrane [GO:0098717]	chloroplast [GO:0009507]; chloroplast envelope [GO:0009941]; integral component of membrane [GO:0016021]		chloroplast [GO:0009507]; chloroplast envelope [GO:0009941]; integral component of membrane [GO:0016021]; pantothenate import across plasma membrane [GO:0098717]	Lysosome/Vacuole	0.5679
TRINITY_DN35462_c0_g1::TRINITY_DN35462_c0_g1_i1::g.132113::m.132113	0.387265	4.70277e-05	24.918	7.79e-19	87.4618	sp|Q84L09|GONS2_ARATH GDP-mannose transporter GONST2 OS=Arabidopsis thaliana OX=3702 GN=GONST2 PE=2 SV=1	OLQ01490.1	GDP-mannose transporter GONST4 Symbiodinium microadriaticum	8.2e-74	92.6606	carbohydrate transport [GO:0008643]; GDP-mannose transmembrane transport [GO:1990570]; nucleotide-sugar transmembrane transport [GO:0015780]	Golgi apparatus [GO:0005794]; Golgi membrane [GO:0000139]; integral component of membrane [GO:0016021]	antiporter activity [GO:0015297]; GDP-mannose transmembrane transporter activity [GO:0005458]; transmembrane transporter activity [GO:0022857]	Golgi apparatus [GO:0005794]; Golgi membrane [GO:0000139]; integral component of membrane [GO:0016021]; antiporter activity [GO:0015297]; GDP-mannose transmembrane transporter activity [GO:0005458]; transmembrane transporter activity [GO:0022857]; carbohydrate transport [GO:0008643]; GDP-mannose transmembrane transport [GO:1990570]; nucleotide-sugar transmembrane transport [GO:0015780]	Golgi apparatus	0.7144
TRINITY_DN4176_c0_g1::TRINITY_DN4176_c0_g1_i2::g.10011::m.10011	1.07338	2.31408e-19	31.461	1.26e-06	65.1852	sp|Q9UR17|VTC1_SCHPO Vacuolar transporter chaperone 1 OS=Schizosaccharomyces pombe (strain 972 / ATCC 24843) OX=284812 GN=nrf1 PE=2 SV=1	OLQ02767.1	hypothetical protein AK812_SmicGene14351 Symbiodinium microadriaticum	1.4e-24	93.3333	cell cycle [GO:0007049]; lysosomal microautophagy [GO:0016237]; polyphosphate metabolic process [GO:0006797]; regulation of establishment or maintenance of cell polarity regulating cell shape [GO:2000769]; small GTPase mediated signal transduction [GO:0007264]; vacuolar transport [GO:0007034]; vacuole fusion, non-autophagic [GO:0042144]	cell division site [GO:0032153]; endoplasmic reticulum [GO:0005783]; fungal-type vacuole membrane [GO:0000329]; integral component of membrane [GO:0016021]; vacuolar transporter chaperone complex [GO:0033254]	GTPase regulator activity [GO:0030695]	cell division site [GO:0032153]; endoplasmic reticulum [GO:0005783]; fungal-type vacuole membrane [GO:0000329]; integral component of membrane [GO:0016021]; vacuolar transporter chaperone complex [GO:0033254]; GTPase regulator activity [GO:0030695]; cell cycle [GO:0007049]; lysosomal microautophagy [GO:0016237]; polyphosphate metabolic process [GO:0006797]; regulation of establishment or maintena…	Lysosome/Vacuole	0.7824
TRINITY_DN4252_c0_g1::TRINITY_DN4252_c0_g1_i1::g.10192::m.10192	0.3365	0.000950796	34.76	1.4e-92	88.1647	sp|Q9GL77|S4A4_BOVIN Electrogenic sodium bicarbonate cotransporter 1 OS=Bos taurus OX=9913 GN=SLC4A4 PE=1 SV=1	OLQ07884.1	Electrogenic sodium bicarbonate cotransporter 1 Symbiodinium microadriaticum	8.4e-239	95.5403	bicarbonate transport [GO:0015701]; regulation of intracellular pH [GO:0051453]; sodium ion transport [GO:0006814]	basolateral plasma membrane [GO:0016323]; integral component of plasma membrane [GO:0005887]	inorganic anion exchanger activity [GO:0005452]; sodium:bicarbonate symporter activity [GO:0008510]	basolateral plasma membrane [GO:0016323]; integral component of plasma membrane [GO:0005887]; inorganic anion exchanger activity [GO:0005452]; sodium:bicarbonate symporter activity [GO:0008510]; bicarbonate transport [GO:0015701]; regulation of intracellular pH [GO:0051453]; sodium ion transport [GO:0006814]	Cell membrane	0.5639	IPR003020-Bicarbonate transporter, eukaryotic; IPR011531-Bicarbonate transporter, C-terminal	Electrogenic sodium bicarbonate cotransporter 1
TRINITY_DN4252_c0_g1::TRINITY_DN4252_c0_g1_i2::g.10194::m.10194	0.334739	0.00105047	34.76	1.4e-92	88.1647	sp|Q9GL77|S4A4_BOVIN Electrogenic sodium bicarbonate cotransporter 1 OS=Bos taurus OX=9913 GN=SLC4A4 PE=1 SV=1	OLQ07884.1	Electrogenic sodium bicarbonate cotransporter 1 Symbiodinium microadriaticum	8.4e-239	95.5403	bicarbonate transport [GO:0015701]; regulation of intracellular pH [GO:0051453]; sodium ion transport [GO:0006814]	basolateral plasma membrane [GO:0016323]; integral component of plasma membrane [GO:0005887]	inorganic anion exchanger activity [GO:0005452]; sodium:bicarbonate symporter activity [GO:0008510]	basolateral plasma membrane [GO:0016323]; integral component of plasma membrane [GO:0005887]; inorganic anion exchanger activity [GO:0005452]; sodium:bicarbonate symporter activity [GO:0008510]; bicarbonate transport [GO:0015701]; regulation of intracellular pH [GO:0051453]; sodium ion transport [GO:0006814]	Cell membrane	0.5639	IPR003020-Bicarbonate transporter, eukaryotic; IPR011531-Bicarbonate transporter, C-terminal
TRINITY_DN4875_c0_g1::TRINITY_DN4875_c0_g1_i1::g.11566::m.11566	0.388561	7.85528e-06	32.147	1.2e-103	75.6513	sp|Q6Z0E2|CCC1_ORYSJ Cation-chloride cotransporter 1 OS=Oryza sativa subsp. japonica OX=39947 GN=CCC1 PE=2 SV=1	OLP98322.1	Solute carrier family 12 member 5 Symbiodinium microadriaticum	4.3e-190	48.5972	cell volume homeostasis [GO:0006884]; chloride ion homeostasis [GO:0055064]; chloride transmembrane transport [GO:1902476]; chloride transport [GO:0006821]; potassium ion homeostasis [GO:0055075]; potassium ion import across plasma membrane [GO:1990573]; potassium ion transmembrane transport [GO:0071805]	cell [GO:0005623]; integral component of membrane [GO:0016021]	potassium:chloride symporter activity [GO:0015379]	cell [GO:0005623]; integral component of membrane [GO:0016021]; potassium:chloride symporter activity [GO:0015379]; cell volume homeostasis [GO:0006884]; chloride ion homeostasis [GO:0055064]; chloride transmembrane transport [GO:1902476]; chloride transport [GO:0006821]; potassium ion homeostasis [GO:0055075]; potassium ion import across plasma membrane [GO:1990573]; potassium ion transmembrane …	Cell membrane	0.5708	IPR004841-Amino acid permease/ SLC12A domain; IPR018491-SLC12A transporter, C-terminal	amino acid permeas/slc12a
TRINITY_DN5089_c0_g1::TRINITY_DN5089_c0_g1_i1::g.12059::m.12059	2.00213	7.64847e-78	34.319	6.34e-81	97.8758	sp|Q73E41|BACA1_BACC1 Calcium-transporting ATPase 1 OS=Bacillus cereus (strain ATCC 10987 / NRS 248) OX=222523 GN=BCE_0519 PE=1 SV=1	OLQ04979.1	Calcium-transporting ATPase 1 Symbiodinium microadriaticum	3.9e-226	99.5098		integral component of membrane [GO:0016021]; plasma membrane [GO:0005886]	ATP binding [GO:0005524]; calcium-transporting ATPase activity [GO:0005388]; metal ion binding [GO:0046872]	integral component of membrane [GO:0016021]; plasma membrane [GO:0005886]; ATP binding [GO:0005524]; calcium-transporting ATPase activity [GO:0005388]; metal ion binding [GO:0046872]	Lysosome/Vacuole	0.4321
TRINITY_DN5117_c0_g1::TRINITY_DN5117_c0_g1_i1::g.12154::m.12154	0.343271	0.00810086	33.548	7.27e-49	89.6142	sp|Q28727|NTCP2_RABIT Ileal sodium/bile acid cotransporter OS=Oryctolagus cuniculus OX=9986 GN=SLC10A2 PE=2 SV=1	WP_096328329.1	transporter Nannocystis exedens >SFE22293.1 bile acid:Na+ symporter, BASS family Nannocystis exedens >PCC70178.1 sodium Bile acid symporter family protein Nannocystis exedens	8.2e-45	81.8991		apical plasma membrane [GO:0016324]; integral component of membrane [GO:0016021]	bile acid:sodium symporter activity [GO:0008508]	apical plasma membrane [GO:0016324]; integral component of membrane [GO:0016021]; bile acid:sodium symporter activity [GO:0008508]	Cell membrane	0.8512	IPR038770-Sodium/solute symporter superfamily; IPR002657-Bile acid:sodium symporter/arsenical resistance protein Acr3; IPR004710-Bile acid:sodium symporter	Bile acid:sodium symporter
TRINITY_DN519_c0_g1::TRINITY_DN519_c0_g1_i1::g.1240::m.1240	0.528901	9.7239e-09	24.359	1.79e-21	90.3904	sp|Q84L09|GONS2_ARATH GDP-mannose transporter GONST2 OS=Arabidopsis thaliana OX=3702 GN=GONST2 PE=2 SV=1	OLQ01490.1	GDP-mannose transporter GONST4 Symbiodinium microadriaticum	1e-71	92.7928	carbohydrate transport [GO:0008643]; GDP-mannose transmembrane transport [GO:1990570]; nucleotide-sugar transmembrane transport [GO:0015780]	Golgi apparatus [GO:0005794]; Golgi membrane [GO:0000139]; integral component of membrane [GO:0016021]	antiporter activity [GO:0015297]; GDP-mannose transmembrane transporter activity [GO:0005458]; transmembrane transporter activity [GO:0022857]	Golgi apparatus [GO:0005794]; Golgi membrane [GO:0000139]; integral component of membrane [GO:0016021]; antiporter activity [GO:0015297]; GDP-mannose transmembrane transporter activity [GO:0005458]; transmembrane transporter activity [GO:0022857]; carbohydrate transport [GO:0008643]; GDP-mannose transmembrane transport [GO:1990570]; nucleotide-sugar transmembrane transport [GO:0015780]	Golgi apparatus	0.6672
TRINITY_DN5370_c0_g1::TRINITY_DN5370_c0_g1_i1::g.12701::m.12701	0.254733	0.00392272	25.62	1.27e-36	84.4523	sp|Q9SQN2|FBT3_ARATH Probable folate-biopterin transporter 3 OS=Arabidopsis thaliana OX=3702 GN=At1g79710 PE=2 SV=1	OLP86687.1	Elongation factor 2 Symbiodinium microadriaticum	6.7e-225	99.8233		integral component of membrane [GO:0016021]		integral component of membrane [GO:0016021]	Endoplasmic reticulum	0.6751
TRINITY_DN5470_c0_g1::TRINITY_DN5470_c0_g1_i1::g.12939::m.12939	0.254084	0.0114925	27.069	2.26e-33	91.9565	sp|Q8L4X4|GAT2_ARATH Probable GABA transporter 2 OS=Arabidopsis thaliana OX=3702 GN=At5g41800 PE=1 SV=1	OLP85853.1	GABA transporter 1 Symbiodinium microadriaticum	2e-102	90.8696	amino acid transmembrane transport [GO:0003333]	integral component of membrane [GO:0016021]; plasma membrane [GO:0005886]	amino acid transmembrane transporter activity [GO:0015171]	integral component of membrane [GO:0016021]; plasma membrane [GO:0005886]; amino acid transmembrane transporter activity [GO:0015171]; amino acid transmembrane transport [GO:0003333]	Cell membrane	0.6439	IPR013057-Amino acid transporter, transmembrane domain	GABA transporter
TRINITY_DN6146_c0_g1::TRINITY_DN6146_c0_g1_i1::g.14411::m.14411	0.267542	0.000108769	28.571	5.54e-54	75.7353	sp|P55189|YBAR_BACSU Putative sulfate transporter YbaR OS=Bacillus subtilis (strain 168) OX=224308 GN=ybaR PE=3 SV=2	OLP83386.1	putative sulfate transporter YbaR Symbiodinium microadriaticum	9.4e-181	55.7353		integral component of membrane [GO:0016021]; plasma membrane [GO:0005886]	secondary active sulfate transmembrane transporter activity [GO:0008271]	integral component of membrane [GO:0016021]; plasma membrane [GO:0005886]; secondary active sulfate transmembrane transporter activity [GO:0008271]	Lysosome/Vacuole	0.598
TRINITY_DN614_c0_g1::TRINITY_DN614_c0_g1_i1::g.1509::m.1509	0.405983	0.000311968	29.88	3.86e-67	85.7143	sp|Q9H8M5|CNNM2_HUMAN Metal transporter CNNM2 OS=Homo sapiens OX=9606 GN=CNNM2 PE=1 SV=2	OLP81304.1	Metal transporter CNNM3 Symbiodinium microadriaticum	1.5e-78	33.4495	magnesium ion homeostasis [GO:0010960]	basolateral plasma membrane [GO:0016323]; integral component of membrane [GO:0016021]; intracellular membrane-bounded organelle [GO:0043231]	ATP binding [GO:0005524]; magnesium ion transmembrane transporter activity [GO:0015095]	basolateral plasma membrane [GO:0016323]; integral component of membrane [GO:0016021]; intracellular membrane-bounded organelle [GO:0043231]; ATP binding [GO:0005524]; magnesium ion transmembrane transporter activity [GO:0015095]; magnesium ion homeostasis [GO:0010960]	Lysosome/Vacuole	0.4747
TRINITY_DN6434_c0_g1::TRINITY_DN6434_c0_g1_i1::g.15155::m.15155	0.535995	5.32902e-06	28.274	1.18e-24	72.3005	sp|Q9W429|S35B4_DROME UDP-xylose and UDP-N-acetylglucosamine transporter OS=Drosophila melanogaster OX=7227 GN=Efr PE=2 SV=1	OLQ05928.1	UDP-xylose and UDP-N-acetylglucosamine transporter Symbiodinium microadriaticum	5.3e-97	71.5962	carbohydrate transport [GO:0008643]; CMP-N-acetylneuraminate transmembrane transport [GO:0015782]; GDP-fucose import into endoplasmic reticulum lumen [GO:0036084]; GDP-fucose transmembrane transport [GO:0015783]; GDP-mannose transmembrane transport [GO:1990570]; heparan sulfate proteoglycan biosynthetic process [GO:0015012]; protein O-linked fucosylation [GO:0036066]; UDP-glucose transmembrane tr…	endoplasmic reticulum [GO:0005783]; Golgi apparatus [GO:0005794]; integral component of endoplasmic reticulum membrane [GO:0030176]; integral component of Golgi membrane [GO:0030173]; integral component of membrane [GO:0016021]	GDP-fucose transmembrane transporter activity [GO:0005457]; transmembrane transporter activity [GO:0022857]; UDP-N-acetylglucosamine transmembrane transporter activity [GO:0005462]; UDP-xylose transmembrane transporter activity [GO:0005464]	endoplasmic reticulum [GO:0005783]; Golgi apparatus [GO:0005794]; integral component of endoplasmic reticulum membrane [GO:0030176]; integral component of Golgi membrane [GO:0030173]; integral component of membrane [GO:0016021]; GDP-fucose transmembrane transporter activity [GO:0005457]; transmembrane transporter activity [GO:0022857]; UDP-N-acetylglucosamine transmembrane transporter activity [G…	Golgi apparatus	0.4789
TRINITY_DN6553_c0_g1::TRINITY_DN6553_c0_g1_i1::g.15430::m.15430	0.368673	9.92775e-05	30.161	8.2e-71	93.207	sp|Q6RCE1|IFT74_CHLRE Intraflagellar transport protein 74 OS=Chlamydomonas reinhardtii OX=3055 GN=IFT74 PE=1 SV=1	OLP86725.1	Intraflagellar transport protein 74 Symbiodinium microadriaticum	2.3e-149	76.9352	cilium assembly [GO:0060271]; intraciliary transport involved in cilium assembly [GO:0035735]	centrosome [GO:0005813]; cilium [GO:0005929]; intraciliary transport particle B [GO:0030992]; motile cilium [GO:0031514]	beta-tubulin binding [GO:0048487]	centrosome [GO:0005813]; cilium [GO:0005929]; intraciliary transport particle B [GO:0030992]; motile cilium [GO:0031514]; beta-tubulin binding [GO:0048487]; cilium assembly [GO:0060271]; intraciliary transport involved in cilium assembly [GO:0035735]	Golgi apparatus	0.3843
TRINITY_DN6697_c0_g1::TRINITY_DN6697_c0_g1_i1::g.15570::m.15570	0.300234	0.000367031	22.849	4.96e-08	91.1765	sp|Q9S845|GONS3_ARATH GDP-mannose transporter GONST3 OS=Arabidopsis thaliana OX=3702 GN=GONST3 PE=2 SV=1	OLQ01490.1	GDP-mannose transporter GONST4 Symbiodinium microadriaticum	2.4e-116	90.8824	carbohydrate transport [GO:0008643]; nucleotide-sugar transmembrane transport [GO:0015780]	Golgi apparatus [GO:0005794]; Golgi membrane [GO:0000139]; integral component of membrane [GO:0016021]	antiporter activity [GO:0015297]; GDP-fucose transmembrane transporter activity [GO:0005457]; nucleotide-sugar transmembrane transporter activity [GO:0005338]; transmembrane transporter activity [GO:0022857]	Golgi apparatus [GO:0005794]; Golgi membrane [GO:0000139]; integral component of membrane [GO:0016021]; antiporter activity [GO:0015297]; GDP-fucose transmembrane transporter activity [GO:0005457]; nucleotide-sugar transmembrane transporter activity [GO:0005338]; transmembrane transporter activity [GO:0022857]; carbohydrate transport [GO:0008643]; nucleotide-sugar transmembrane transport [GO:0015…	Golgi apparatus	0.6328
TRINITY_DN7615_c0_g1::TRINITY_DN7615_c0_g1_i1::g.17829::m.17829	0.312953	0.00383047	21.903	6.02e-13	90.6694	sp|Q0VCM6|LAT4_BOVIN Large neutral amino acids transporter small subunit 4 OS=Bos taurus OX=9913 GN=SLC43A2 PE=2 SV=1	OQR86700.1	hypothetical protein ACHHYP_10280 Achlya hypogyna	1.6e-33	85.8012	neutral amino acid transport [GO:0015804]	integral component of membrane [GO:0016021]; plasma membrane [GO:0005886]	L-amino acid transmembrane transporter activity [GO:0015179]; neutral amino acid transmembrane transporter activity [GO:0015175]	integral component of membrane [GO:0016021]; plasma membrane [GO:0005886]; L-amino acid transmembrane transporter activity [GO:0015179]; neutral amino acid transmembrane transporter activity [GO:0015175]; neutral amino acid transport [GO:0015804]	Lysosome/Vacuole	0.5515
TRINITY_DN776_c0_g1::TRINITY_DN776_c0_g1_i1::g.1964::m.1964	0.276204	0.00382883	23.783	1.55e-20	76.6467	sp|P40501|AVT7_YEAST Vacuolar amino acid transporter 7 OS=Saccharomyces cerevisiae (strain ATCC 204508 / S288c) OX=559292 GN=AVT7 PE=1 SV=1	OLQ07303.1	putative beta-D-xylosidase 6 Symbiodinium microadriaticum	2.9e-166	67.6647	amino acid transmembrane transport [GO:0003333]; amino acid transport [GO:0006865]	fungal-type vacuole [GO:0000324]; fungal-type vacuole membrane [GO:0000329]; integral component of membrane [GO:0016021]; plasma membrane [GO:0005886]	amino acid transmembrane transporter activity [GO:0015171]; L-arginine transmembrane transporter activity [GO:0061459]; L-glutamate transmembrane transporter activity [GO:0005313]; L-histidine transmembrane transporter activity [GO:0005290]; L-lysine transmembrane transporter activity [GO:0015189]; L-serine transmembrane transporter activity [GO:0015194]; L-tyrosine transmembrane transporter acti…	fungal-type vacuole [GO:0000324]; fungal-type vacuole membrane [GO:0000329]; integral component of membrane [GO:0016021]; plasma membrane [GO:0005886]; amino acid transmembrane transporter activity [GO:0015171]; L-arginine transmembrane transporter activity [GO:0061459]; L-glutamate transmembrane transporter activity [GO:0005313]; L-histidine transmembrane transporter activity [GO:0005290]; L-lys…	Lysosome/Vacuole	0.7361
TRINITY_DN7809_c0_g1::TRINITY_DN7809_c0_g1_i1::g.18322::m.18322	0.451727	7.95521e-09	37.557	0	92.5641	sp|Q9XIE6|ALA3_ARATH Phospholipid-transporting ATPase 3 OS=Arabidopsis thaliana OX=3702 GN=ALA3 PE=1 SV=2	EWM26586.1	aminophospholipid transporter- class type member 2 Nannochloropsis gaditana	2.5e-197	91.6239	Golgi vesicle budding [GO:0048194]; phospholipid translocation [GO:0045332]; root development [GO:0048364]; shoot system development [GO:0048367]	endoplasmic reticulum membrane [GO:0005789]; endosome [GO:0005768]; Golgi apparatus [GO:0005794]; Golgi membrane [GO:0000139]; integral component of membrane [GO:0016021]; plasma membrane [GO:0005886]; trans-Golgi network [GO:0005802]	ATP binding [GO:0005524]; magnesium ion binding [GO:0000287]; phospholipid-translocating ATPase activity [GO:0004012]; phospholipid transporter activity [GO:0005548]	endoplasmic reticulum membrane [GO:0005789]; endosome [GO:0005768]; Golgi apparatus [GO:0005794]; Golgi membrane [GO:0000139]; integral component of membrane [GO:0016021]; plasma membrane [GO:0005886]; trans-Golgi network [GO:0005802]; ATP binding [GO:0005524]; magnesium ion binding [GO:0000287]; phospholipid transporter activity [GO:0005548]; phospholipid-translocating ATPase activity [GO:000401…	Cell membrane	0.3526
TRINITY_DN7989_c0_g1::TRINITY_DN7989_c0_g1_i1::g.18752::m.18752	3.27206	7.22761e-82	28.059	9.39e-42	92.4115	sp|Q8BLQ7|CTR4_MOUSE Cationic amino acid transporter 4 OS=Mus musculus OX=10090 GN=Slc7a4 PE=1 SV=1	XP_014160587.1	hypothetical protein SARC_01154 Sphaeroforma arctica JP610 >KNC86685.1 hypothetical protein SARC_01154 Sphaeroforma arctica JP610	1.5e-97	92.5801	amino acid transport [GO:0006865]	integral component of membrane [GO:0016021]	transmembrane transporter activity [GO:0022857]	integral component of membrane [GO:0016021]; transmembrane transporter activity [GO:0022857]; amino acid transport [GO:0006865]	Lysosome/Vacuole	0.6275
TRINITY_DN8275_c0_g1::TRINITY_DN8275_c0_g1_i1::g.19590::m.19590	0.208559	0.0151438	26.367	2.37e-40	87.8893	sp|Q9SQN2|FBT3_ARATH Probable folate-biopterin transporter 3 OS=Arabidopsis thaliana OX=3702 GN=At1g79710 PE=2 SV=1	OLP97424.1	UDP-sugar pyrophosphorylase Symbiodinium microadriaticum	8.5e-183	89.4464		integral component of membrane [GO:0016021]		integral component of membrane [GO:0016021]	Endoplasmic reticulum	0.4504
TRINITY_DN859_c0_g1::TRINITY_DN859_c0_g1_i1::g.2221::m.2221	0.241996	0.0096896	47.959	2.04e-85	84.2105	sp|Q55DM5|S35B2_DICDI Adenosine 3'-phospho 5'-phosphosulfate transporter 1 OS=Dictyostelium discoideum OX=44689 GN=slc35b2 PE=3 SV=1	OLQ11321.1	~Adenosine 3'-phospho 5'-phosphosulfate transporter 1 Symbiodinium microadriaticum~	1.1e-134	97.9532		integral component of endoplasmic reticulum membrane [GO:0030176]; integral component of Golgi membrane [GO:0030173]	3'-phosphoadenosine 5'-phosphosulfate transmembrane transporter activity [GO:0046964]; transmembrane transporter activity [GO:0022857]	integral component of endoplasmic reticulum membrane [GO:0030176]; integral component of Golgi membrane [GO:0030173]; 3'-phosphoadenosine 5'-phosphosulfate transmembrane transporter activity [GO:0046964]; transmembrane transporter activity [GO:0022857]	Golgi apparatus	0.796
TRINITY_DN8823_c0_g1::TRINITY_DN8823_c0_g1_i1::g.21012::m.21012	0.567416	2.59091e-08	23.762	4.47e-17	90.8654	sp|P39981|AVT2_YEAST Vacuolar amino acid transporter 2 OS=Saccharomyces cerevisiae (strain ATCC 204508 / S288c) OX=559292 GN=AVT2 PE=2 SV=1	OLP97999.1	putative sodium-coupled neutral amino acid transporter 11 Symbiodinium microadriaticum	4.4e-48	71.6346	amino acid transmembrane transport [GO:0003333]	endoplasmic reticulum [GO:0005783]; integral component of membrane [GO:0016021]; vacuolar membrane [GO:0005774]	amino acid transmembrane transporter activity [GO:0015171]	endoplasmic reticulum [GO:0005783]; integral component of membrane [GO:0016021]; vacuolar membrane [GO:0005774]; amino acid transmembrane transporter activity [GO:0015171]; amino acid transmembrane transport [GO:0003333]	Lysosome/Vacuole	0.7526
TRINITY_DN8870_c0_g1::TRINITY_DN8870_c0_g1_i1::g.21167::m.21167	0.397685	0.00012652	32.09	1.45e-38	78.9157	sp|A8J6J0|SULT2_CHLRE Proton/sulfate cotransporter 2 OS=Chlamydomonas reinhardtii OX=3055 GN=SULTR2 PE=2 SV=1	OLQ13639.1	Proton/sulfate cotransporter 2 Symbiodinium microadriaticum	1.4e-113	93.3735		integral component of plasma membrane [GO:0005887]; plasma membrane [GO:0005886]	anion:anion antiporter activity [GO:0015301]; secondary active sulfate transmembrane transporter activity [GO:0008271]; sulfate transmembrane transporter activity [GO:0015116]; symporter activity [GO:0015293]	integral component of plasma membrane [GO:0005887]; plasma membrane [GO:0005886]; anion:anion antiporter activity [GO:0015301]; secondary active sulfate transmembrane transporter activity [GO:0008271]; sulfate transmembrane transporter activity [GO:0015116]; symporter activity [GO:0015293]	Lysosome/Vacuole	0.5335
TRINITY_DN8941_c0_g1::TRINITY_DN8941_c0_g1_i1::g.21350::m.21350	0.614956	7.69686e-08	33.772	2.35e-76	85.3282	sp|Q9BLG3|AMT2_DICDI Ammonium transporter 2 OS=Dictyostelium discoideum OX=44689 GN=amtB PE=1 SV=1	OLQ07160.1	putative ammonium transporter Symbiodinium microadriaticum	3.7e-161	93.2432	ammonium transmembrane transport [GO:0072488]; ammonium transport [GO:0015696]; excretion [GO:0007588]	contractile vacuolar membrane [GO:0031164]; endolysosome membrane [GO:0036020]; integral component of plasma membrane [GO:0005887]; phagocytic vesicle membrane [GO:0030670]; plasma membrane [GO:0005886]	ammonium transmembrane transporter activity [GO:0008519]	contractile vacuolar membrane [GO:0031164]; endolysosome membrane [GO:0036020]; integral component of plasma membrane [GO:0005887]; phagocytic vesicle membrane [GO:0030670]; plasma membrane [GO:0005886]; ammonium transmembrane transporter activity [GO:0008519]; ammonium transmembrane transport [GO:0072488]; ammonium transport [GO:0015696]; excretion [GO:0007588]	Cell membrane	0.5211	IPR029020-Ammonium/urea transporter; IPR001905-Ammonium transporter; IPR024041-Ammonium transporter AmtB-like domain; IPR018047-Ammonium transporter, conserved site	Ammonium transporter 2
TRINITY_DN9177_c0_g1::TRINITY_DN9177_c0_g1_i1::g.22251::m.22251	0.488543	0.014965	43.21	2.71e-14	70.4762	sp|Q3E834|YOS1_YEAST Protein transport protein YOS1 OS=Saccharomyces cerevisiae (strain ATCC 204508 / S288c) OX=559292 GN=YOS1 PE=1 SV=1	CEM30304.1	unnamed protein product Vitrella brassicaformis CCMP3155	1.3e-12	74.2857	endoplasmic reticulum to Golgi vesicle-mediated transport [GO:0006888]; protein transport [GO:0015031]	COPII-coated ER to Golgi transport vesicle [GO:0030134]; endoplasmic reticulum membrane [GO:0005789]; integral component of Golgi membrane [GO:0030173]		COPII-coated ER to Golgi transport vesicle [GO:0030134]; endoplasmic reticulum membrane [GO:0005789]; integral component of Golgi membrane [GO:0030173]; endoplasmic reticulum to Golgi vesicle-mediated transport [GO:0006888]; protein transport [GO:0015031]	Golgi apparatus	0.5817
TRINITY_DN9418_c0_g1::TRINITY_DN9418_c0_g1_i2::g.23045::m.23045	0.314378	0.00100283	30.07	1.63e-24	62.844	sp|Q6AXR5|S35A3_RAT UDP-N-acetylglucosamine transporter OS=Rattus norvegicus OX=10116 GN=Slc35a3 PE=2 SV=1	OLQ05990.1	UDP-N-acetylglucosamine transporter Symbiodinium microadriaticum	3.6e-93	65.5963	carbohydrate transport [GO:0008643]; UDP-N-acetylglucosamine transmembrane transport [GO:1990569]	Golgi apparatus [GO:0005794]; integral component of Golgi membrane [GO:0030173]	pyrimidine nucleotide-sugar transmembrane transporter activity [GO:0015165]	Golgi apparatus [GO:0005794]; integral component of Golgi membrane [GO:0030173]; pyrimidine nucleotide-sugar transmembrane transporter activity [GO:0015165]; carbohydrate transport [GO:0008643]; UDP-N-acetylglucosamine transmembrane transport [GO:1990569]	Golgi apparatus	0.5815
TRINITY_DN9450_c0_g2::TRINITY_DN9450_c0_g2_i1::g.23189::m.23189	0.460296	9.34971e-05	28.493	1.92e-27	61.1807	sp|Q5XF89|AT133_MOUSE Probable cation-transporting ATPase 13A3 OS=Mus musculus OX=10090 GN=Atp13a3 PE=1 SV=1	XP_002772106.1	P-type ATPase, putative Perkinsus marinus ATCC 50983 >EER03922.1 P-type ATPase, putative Perkinsus marinus ATCC 50983	1.6e-56	82.4687	cation transport [GO:0006812]; cellular calcium ion homeostasis [GO:0006874]	cell [GO:0005623]; integral component of membrane [GO:0016021]	ATPase activity [GO:0016887]; ATP binding [GO:0005524]; metal ion binding [GO:0046872]	cell [GO:0005623]; integral component of membrane [GO:0016021]; ATP binding [GO:0005524]; ATPase activity [GO:0016887]; metal ion binding [GO:0046872]; cation transport [GO:0006812]; cellular calcium ion homeostasis [GO:0006874]	Endoplasmic reticulum	0.641
TRINITY_DN9464_c0_g1::TRINITY_DN9464_c0_g1_i1::g.23196::m.23196	0.727241	0.00510506	25.769	1.73e-45	88.986	sp|Q5FV41|FBT2_ARATH Probable folate-biopterin transporter 2 OS=Arabidopsis thaliana OX=3702 GN=At5g25050 PE=2 SV=1	OLQ08504.1	putative folate-biopterin transporter 3 Symbiodinium microadriaticum	1.7e-138	94.5804		integral component of membrane [GO:0016021]		integral component of membrane [GO:0016021]	Endoplasmic reticulum	0.6499
TRINITY_DN9551_c0_g2::TRINITY_DN9551_c0_g2_i2::g.23550::m.23550	0.537088	0.0285086	31.154	4.45e-62	74.6627	sp|Q94FB9|AB1D_ARATH ABC transporter D family member 1 OS=Arabidopsis thaliana OX=3702 GN=ABCC1 PE=1 SV=1	OLP97498.1	ABC transporter D family member 1 Symbiodinium microadriaticum	8.3e-65	83.5082	lipid catabolic process [GO:0016042]	glyoxysomal membrane [GO:0046861]; integral component of membrane [GO:0016021]	ATPase activity, coupled to transmembrane movement of substances [GO:0042626]; ATP binding [GO:0005524]	glyoxysomal membrane [GO:0046861]; integral component of membrane [GO:0016021]; ATP binding [GO:0005524]; ATPase activity, coupled to transmembrane movement of substances [GO:0042626]; lipid catabolic process [GO:0016042]	Mitochondrion	0.5103
TRINITY_DN9638_c0_g1::TRINITY_DN9638_c0_g1_i1::g.23656::m.23656	0.632717	1.17472e-05	68.852	1.9e-23	53.0973	sp|Q962X7|SC61G_BRABE Protein transport protein Sec61 subunit gamma OS=Branchiostoma belcheri OX=7741 GN=SEC61G PE=3 SV=1	CEM38349.1	unnamed protein product Vitrella brassicaformis CCMP3155	5.4e-25	69.0265	protein targeting to ER [GO:0045047]	endoplasmic reticulum membrane [GO:0005789]; integral component of membrane [GO:0016021]	P-P-bond-hydrolysis-driven protein transmembrane transporter activity [GO:0015450]; protein transporter activity [GO:0008565]	endoplasmic reticulum membrane [GO:0005789]; integral component of membrane [GO:0016021]; P-P-bond-hydrolysis-driven protein transmembrane transporter activity [GO:0015450]; protein transporter activity [GO:0008565]; protein targeting to ER [GO:0045047]	Mitochondrion	0.5119
TRINITY_DN9762_c0_g1::TRINITY_DN9762_c0_g1_i1::g.24261::m.24261	0.570797	7.07991e-05	28.27	9.73e-14	88.7931	sp|Q9P7G5|BOS1_SCHPO Protein transport protein bos1 OS=Schizosaccharomyces pombe (strain 972 / ATCC 24843) OX=284812 GN=bos1 PE=3 SV=1	CEM16445.1	unnamed protein product Vitrella brassicaformis CCMP3155	6.7e-30	89.2241	endoplasmic reticulum to Golgi vesicle-mediated transport [GO:0006888]; Golgi to vacuole transport [GO:0006896]; intracellular protein transport [GO:0006886]; intra-Golgi vesicle-mediated transport [GO:0006891]; protein targeting to vacuole [GO:0006623]; retrograde transport, endosome to Golgi [GO:0042147]; vesicle fusion with Golgi apparatus [GO:0048280]	cytoplasm [GO:0005737]; cytosol [GO:0005829]; endoplasmic reticulum membrane [GO:0005789]; ER to Golgi transport vesicle membrane [GO:0012507]; Golgi apparatus [GO:0005794]; Golgi membrane [GO:0000139]; integral component of membrane [GO:0016021]; late endosome membrane [GO:0031902]; SNARE complex [GO:0031201]	SNAP receptor activity [GO:0005484]; SNARE binding [GO:0000149]	cytoplasm [GO:0005737]; cytosol [GO:0005829]; endoplasmic reticulum membrane [GO:0005789]; ER to Golgi transport vesicle membrane [GO:0012507]; Golgi apparatus [GO:0005794]; Golgi membrane [GO:0000139]; integral component of membrane [GO:0016021]; late endosome membrane [GO:0031902]; SNARE complex [GO:0031201]; SNAP receptor activity [GO:0005484]; SNARE binding [GO:0000149]; endoplasmic reticulum…	Golgi apparatus	0.9864
TRINITY_DN9762_c0_g1::TRINITY_DN9762_c0_g1_i2::g.24262::m.24262	0.567453	7.71656e-05	28.27	9.73e-14	88.7931	sp|Q9P7G5|BOS1_SCHPO Protein transport protein bos1 OS=Schizosaccharomyces pombe (strain 972 / ATCC 24843) OX=284812 GN=bos1 PE=3 SV=1	CEM16445.1	unnamed protein product Vitrella brassicaformis CCMP3155	6.7e-30	89.2241	endoplasmic reticulum to Golgi vesicle-mediated transport [GO:0006888]; Golgi to vacuole transport [GO:0006896]; intracellular protein transport [GO:0006886]; intra-Golgi vesicle-mediated transport [GO:0006891]; protein targeting to vacuole [GO:0006623]; retrograde transport, endosome to Golgi [GO:0042147]; vesicle fusion with Golgi apparatus [GO:0048280]	cytoplasm [GO:0005737]; cytosol [GO:0005829]; endoplasmic reticulum membrane [GO:0005789]; ER to Golgi transport vesicle membrane [GO:0012507]; Golgi apparatus [GO:0005794]; Golgi membrane [GO:0000139]; integral component of membrane [GO:0016021]; late endosome membrane [GO:0031902]; SNARE complex [GO:0031201]	SNAP receptor activity [GO:0005484]; SNARE binding [GO:0000149]	cytoplasm [GO:0005737]; cytosol [GO:0005829]; endoplasmic reticulum membrane [GO:0005789]; ER to Golgi transport vesicle membrane [GO:0012507]; Golgi apparatus [GO:0005794]; Golgi membrane [GO:0000139]; integral component of membrane [GO:0016021]; late endosome membrane [GO:0031902]; SNARE complex [GO:0031201]; SNAP receptor activity [GO:0005484]; SNARE binding [GO:0000149]; endoplasmic reticulum…	Golgi apparatus	0.9864
TRINITY_DN9768_c0_g1::TRINITY_DN9768_c0_g1_i2::g.24274::m.24274	0.372114	5.10471e-05	22.034	1.76e-21	97.619	sp|Q9H2H9|S38A1_HUMAN Sodium-coupled neutral amino acid transporter 1 OS=Homo sapiens OX=9606 GN=SLC38A1 PE=1 SV=1	OLP89008.1	Dynein heavy chain 5, axonemal Symbiodinium microadriaticum	2.5e-161	99.1342	amino acid transmembrane transport [GO:0003333]; amino acid transport [GO:0006865]; neurotransmitter uptake [GO:0001504]; neutral amino acid transport [GO:0015804]	extracellular exosome [GO:0070062]; integral component of membrane [GO:0016021]; integral component of plasma membrane [GO:0005887]; plasma membrane [GO:0005886]	amino acid:sodium symporter activity [GO:0005283]; amino acid transmembrane transporter activity [GO:0015171]; L-amino acid transmembrane transporter activity [GO:0015179]; neutral amino acid transmembrane transporter activity [GO:0015175]	extracellular exosome [GO:0070062]; integral component of membrane [GO:0016021]; integral component of plasma membrane [GO:0005887]; plasma membrane [GO:0005886]; amino acid transmembrane transporter activity [GO:0015171]; amino acid:sodium symporter activity [GO:0005283]; L-amino acid transmembrane transporter activity [GO:0015179]; neutral amino acid transmembrane transporter activity [GO:00151…	Lysosome/Vacuole	0.5915
TRINITY_DN19553_c0_g1::TRINITY_DN19553_c0_g1_i4::g.99400::m.99400	1.36216	3.18735e-29	37.778	1.5e-27	72.8395	sp|B0S6T2|S15A2_DANRE Solute carrier family 15 member 2 OS=Danio rerio OX=7955 GN=slc15a2 PE=1 SV=1	OLP89328.1	Protein NRT1/ PTR FAMILY 8.3 Symbiodinium microadriaticum	2.5e-67	69.5473	protein transport [GO:0015031]; response to yeast [GO:0001878]	integral component of membrane [GO:0016021]; integral component of plasma membrane [GO:0005887]	dipeptide transmembrane transporter activity [GO:0071916]; oligopeptide transmembrane transporter activity [GO:0035673]; peptide:proton symporter activity [GO:0015333]; peptide transmembrane transporter activity [GO:1904680]	integral component of membrane [GO:0016021]; integral component of plasma membrane [GO:0005887]; dipeptide transmembrane transporter activity [GO:0071916]; oligopeptide transmembrane transporter activity [GO:0035673]; peptide transmembrane transporter activity [GO:1904680]; peptide:proton symporter activity [GO:0015333]; protein transport [GO:0015031]; response to yeast [GO:0001878]	Cell membrane	0.2907
TRINITY_DN18462_c0_g1::TRINITY_DN18462_c0_g1_i1::g.73662::m.73662	0.998882	0.000191336	23.947	1.51e-09	69.6099	sp|Q8VC69|S22A6_MOUSE Solute carrier family 22 member 6 OS=Mus musculus OX=10090 GN=Slc22a6 PE=1 SV=1	OLP81253.1	Solute carrier family 22 member 6 Symbiodinium microadriaticum	2.4e-77	82.9569	alpha-ketoglutarate transport [GO:0015742]; anion transport [GO:0006820]; organic anion transport [GO:0015711]; protein homooligomerization [GO:0051260]; renal tubular secretion [GO:0097254]; response to methotrexate [GO:0031427]; sodium-independent organic anion transport [GO:0043252]	basolateral plasma membrane [GO:0016323]; caveola [GO:0005901]; integral component of plasma membrane [GO:0005887]; plasma membrane [GO:0005886]; protein-containing complex [GO:0032991]	anion:anion antiporter activity [GO:0015301]; chloride ion binding [GO:0031404]; inorganic anion exchanger activity [GO:0005452]; organic anion transmembrane transporter activity [GO:0008514]; protein homodimerization activity [GO:0042803]; sodium-independent organic anion transmembrane transporter activity [GO:0015347]	basolateral plasma membrane [GO:0016323]; caveola [GO:0005901]; integral component of plasma membrane [GO:0005887]; plasma membrane [GO:0005886]; protein-containing complex [GO:0032991]; anion:anion antiporter activity [GO:0015301]; chloride ion binding [GO:0031404]; inorganic anion exchanger activity [GO:0005452]; organic anion transmembrane transporter activity [GO:0008514]; protein homodimeriz…	Lysosome/Vacuole	0.3848
TRINITY_DN18823_c1_g1::TRINITY_DN18823_c1_g1_i1::g.80518::m.80518	0.45407	0.00278517	43.893	4.26e-138	88.7097	sp|Q9UA35|S28A3_EPTST Solute carrier family 28 member 3 OS=Eptatretus stoutii OX=7765 GN=SLC28A3 PE=2 SV=1	XP_022111135.1	solute carrier family 28 member 3-like isoform X2 Acanthaster planci	8.1e-114	87.6344		integral component of plasma membrane [GO:0005887]	nucleoside transmembrane transporter activity [GO:0005337]	integral component of plasma membrane [GO:0005887]; nucleoside transmembrane transporter activity [GO:0005337]	Endoplasmic reticulum	0.4963
TRINITY_DN18823_c1_g1::TRINITY_DN18823_c1_g1_i4::g.80520::m.80520	0.455297	0.00284409	43.893	4.26e-138	88.7097	sp|Q9UA35|S28A3_EPTST Solute carrier family 28 member 3 OS=Eptatretus stoutii OX=7765 GN=SLC28A3 PE=2 SV=1	XP_022111135.1	solute carrier family 28 member 3-like isoform X2 Acanthaster planci	8.1e-114	87.6344		integral component of plasma membrane [GO:0005887]	nucleoside transmembrane transporter activity [GO:0005337]	integral component of plasma membrane [GO:0005887]; nucleoside transmembrane transporter activity [GO:0005337]	Endoplasmic reticulum	0.4963
TRINITY_DN7531_c0_g1::TRINITY_DN7531_c0_g1_i1::g.17613::m.17613	0.476817	8.52198e-08	22.923	8.24e-09	56.1818	sp|Q8VC69|S22A6_MOUSE Solute carrier family 22 member 6 OS=Mus musculus OX=10090 GN=Slc22a6 PE=1 SV=1	OLP81253.1	Solute carrier family 22 member 6 Symbiodinium microadriaticum	1.3e-84	76.5455	alpha-ketoglutarate transport [GO:0015742]; anion transport [GO:0006820]; organic anion transport [GO:0015711]; protein homooligomerization [GO:0051260]; renal tubular secretion [GO:0097254]; response to methotrexate [GO:0031427]; sodium-independent organic anion transport [GO:0043252]	basolateral plasma membrane [GO:0016323]; caveola [GO:0005901]; integral component of plasma membrane [GO:0005887]; plasma membrane [GO:0005886]; protein-containing complex [GO:0032991]	anion:anion antiporter activity [GO:0015301]; chloride ion binding [GO:0031404]; inorganic anion exchanger activity [GO:0005452]; organic anion transmembrane transporter activity [GO:0008514]; protein homodimerization activity [GO:0042803]; sodium-independent organic anion transmembrane transporter activity [GO:0015347]	basolateral plasma membrane [GO:0016323]; caveola [GO:0005901]; integral component of plasma membrane [GO:0005887]; plasma membrane [GO:0005886]; protein-containing complex [GO:0032991]; anion:anion antiporter activity [GO:0015301]; chloride ion binding [GO:0031404]; inorganic anion exchanger activity [GO:0005452]; organic anion transmembrane transporter activity [GO:0008514]; protein homodimeriz…	Lysosome/Vacuole	0.2804
TRINITY_DN19796_c2_g1::TRINITY_DN19796_c2_g1_i7::g.105709::m.105709	1.53593	9.04204e-16	48.276	2.13e-05	33.3333	sp|P0DKH0|NRT22_ORYSJ High-affinity nitrate transporter 2.2 OS=Oryza sativa subsp. japonica OX=39947 GN=NRT2.2 PE=1 SV=1	OLQ08787.1	High affinity nitrate transporter 2.5 Symbiodinium microadriaticum	9.6e-58	86.5497	cellular response to nitrate [GO:0071249]; nitrate assimilation [GO:0042128]; nitrate transport [GO:0015706]	integral component of membrane [GO:0016021]; plant-type vacuole membrane [GO:0009705]; plasma membrane [GO:0005886]	nitrate transmembrane transporter activity [GO:0015112]	integral component of membrane [GO:0016021]; plant-type vacuole membrane [GO:0009705]; plasma membrane [GO:0005886]; nitrate transmembrane transporter activity [GO:0015112]; cellular response to nitrate [GO:0071249]; nitrate assimilation [GO:0042128]; nitrate transport [GO:0015706]	Lysosome/Vacuole	0.312
TRINITY_DN19796_c2_g1::TRINITY_DN19796_c2_g1_i3::g.105700::m.105700	1.30527	6.20777e-38	48.148	0.000541	28.8043	sp|P0DKH0|NRT22_ORYSJ High-affinity nitrate transporter 2.2 OS=Oryza sativa subsp. japonica OX=39947 GN=NRT2.2 PE=1 SV=1	OLQ08432.1	High affinity nitrate transporter 2.5 Symbiodinium microadriaticum	2.4e-75	100	cellular response to nitrate [GO:0071249]; nitrate assimilation [GO:0042128]; nitrate transport [GO:0015706]	integral component of membrane [GO:0016021]; plant-type vacuole membrane [GO:0009705]; plasma membrane [GO:0005886]	nitrate transmembrane transporter activity [GO:0015112]	integral component of membrane [GO:0016021]; plant-type vacuole membrane [GO:0009705]; plasma membrane [GO:0005886]; nitrate transmembrane transporter activity [GO:0015112]; cellular response to nitrate [GO:0071249]; nitrate assimilation [GO:0042128]; nitrate transport [GO:0015706]	Mitochondrion	0.6311
TRINITY_DN19026_c0_g1::TRINITY_DN19026_c0_g1_i2::g.85548::m.85548	3.94951	1.95133e-07	29.63	3.97e-13	31.8891	sp|Q87FV4|MDTL_VIBPA Multidrug resistance protein MdtL OS=Vibrio parahaemolyticus serotype O3:K6 (strain RIMD 2210633) OX=223926 GN=mdtL PE=3 SV=1	OLQ01399.1	putative MFS-type transporter YdgK Symbiodinium microadriaticum	8.4e-106	72.4437		integral component of membrane [GO:0016021]; plasma membrane [GO:0005886]	transmembrane transporter activity [GO:0022857]	integral component of membrane [GO:0016021]; plasma membrane [GO:0005886]; transmembrane transporter activity [GO:0022857]	Lysosome/Vacuole	0.479
TRINITY_DN31047_c0_g1::TRINITY_DN31047_c0_g1_i1::g.124663::m.124663	1.56289	1.14364e-54	36.788	3.8e-25	20.6459	sp|Q9LK16|AMT15_ARATH Putative ammonium transporter 1 member 5 OS=Arabidopsis thaliana OX=3702 GN=AMT1-5 PE=3 SV=1	OLP90880.1	Ammonium transporter 1 member 1 Symbiodinium microadriaticum	1.4e-245	89.0427	ammonium transmembrane transport [GO:0072488]; ammonium transport [GO:0015696]	integral component of plasma membrane [GO:0005887]	ammonium transmembrane transporter activity [GO:0008519]	integral component of plasma membrane [GO:0005887]; ammonium transmembrane transporter activity [GO:0008519]; ammonium transmembrane transport [GO:0072488]; ammonium transport [GO:0015696]	Cell membrane	0.4592
TRINITY_DN17807_c0_g1::TRINITY_DN17807_c0_g1_i7::g.65482::m.65482	1.97374	0.0451321	23.887	7.28e-07	49.7951	sp|O31444|YBFB_BACSU Uncharacterized MFS-type transporter YbfB OS=Bacillus subtilis (strain 168) OX=224308 GN=ybfB PE=3 SV=1	OLP88013.1	putative 4-hydroxybenzoate transporter PcaK Symbiodinium microadriaticum	1.1e-101	61.8852	transmembrane transport [GO:0055085]	integral component of membrane [GO:0016021]; plasma membrane [GO:0005886]		integral component of membrane [GO:0016021]; plasma membrane [GO:0005886]; transmembrane transport [GO:0055085]	Lysosome/Vacuole	0.3514
TRINITY_DN11840_c0_g1::TRINITY_DN11840_c0_g1_i1::g.31828::m.31828	0.307843	0.00134414	27.011	7.83e-12	33.2054	sp|Q6GIU7|NORA_STAAR Quinolone resistance protein NorA OS=Staphylococcus aureus (strain MRSA252) OX=282458 GN=norA PE=3 SV=1	OLP96543.1	L-galactonate transporter Symbiodinium microadriaticum	1.2e-162	88.8676		integral component of membrane [GO:0016021]; plasma membrane [GO:0005886]	drug transmembrane transporter activity [GO:0015238]	integral component of membrane [GO:0016021]; plasma membrane [GO:0005886]; drug transmembrane transporter activity [GO:0015238]	Endoplasmic reticulum	0.3424
TRINITY_DN19796_c2_g1::TRINITY_DN19796_c2_g1_i4::g.105701::m.105701	1.03734	1.9628e-29	48.148	0.00047	30.9942	sp|P0DKH0|NRT22_ORYSJ High-affinity nitrate transporter 2.2 OS=Oryza sativa subsp. japonica OX=39947 GN=NRT2.2 PE=1 SV=1	OLQ08787.1	High affinity nitrate transporter 2.5 Symbiodinium microadriaticum	5.4e-69	100	cellular response to nitrate [GO:0071249]; nitrate assimilation [GO:0042128]; nitrate transport [GO:0015706]	integral component of membrane [GO:0016021]; plant-type vacuole membrane [GO:0009705]; plasma membrane [GO:0005886]	nitrate transmembrane transporter activity [GO:0015112]	integral component of membrane [GO:0016021]; plant-type vacuole membrane [GO:0009705]; plasma membrane [GO:0005886]; nitrate transmembrane transporter activity [GO:0015112]; cellular response to nitrate [GO:0071249]; nitrate assimilation [GO:0042128]; nitrate transport [GO:0015706]	Lysosome/Vacuole	0.3148
TRINITY_DN19026_c0_g1::TRINITY_DN19026_c0_g1_i5::g.85551::m.85551	2.91529	0.00394701	30	7.1e-14	31.5589	sp|Q87FV4|MDTL_VIBPA Multidrug resistance protein MdtL OS=Vibrio parahaemolyticus serotype O3:K6 (strain RIMD 2210633) OX=223926 GN=mdtL PE=3 SV=1	OLQ01399.1	putative MFS-type transporter YdgK Symbiodinium microadriaticum	3.8e-105	77.3764		integral component of membrane [GO:0016021]; plasma membrane [GO:0005886]	transmembrane transporter activity [GO:0022857]	integral component of membrane [GO:0016021]; plasma membrane [GO:0005886]; transmembrane transporter activity [GO:0022857]	Lysosome/Vacuole	0.4753
TRINITY_DN18558_c0_g2::TRINITY_DN18558_c0_g2_i1::g.75732::m.75732	1.35387	4.20329e-22					OLQ12952.1	ABC transporter F family member 5 Symbiodinium microadriaticum	3e-132	67.8284	#N/A	#N/A	#N/A	#N/A	Lysosome/Vacuole	0.3145
TRINITY_DN13253_c0_g1::TRINITY_DN13253_c0_g1_i2::g.36942::m.36942	0.412925	2.21333e-06	28.743	7.73e-12	35.7778	sp|Q556Z9|Y3361_DICDI Transmembrane protein DDB_G0273707/DDB_G0273361 OS=Dictyostelium discoideum OX=44689 GN=DDB_G0273707 PE=4 SV=2	OLP84930.1	Ammonium transporter Rh type A Symbiodinium microadriaticum	1.1e-49	55.3333		integral component of membrane [GO:0016021]		integral component of membrane [GO:0016021]	Lysosome/Vacuole	0.49
TRINITY_DN19796_c2_g1::TRINITY_DN19796_c2_g1_i8::g.105710::m.105710	0.906592	3.21802e-22	48.276	1.97e-05	33.3333	sp|P0DKH0|NRT22_ORYSJ High-affinity nitrate transporter 2.2 OS=Oryza sativa subsp. japonica OX=39947 GN=NRT2.2 PE=1 SV=1	OLQ08787.1	High affinity nitrate transporter 2.5 Symbiodinium microadriaticum	9.6e-58	86.5497	cellular response to nitrate [GO:0071249]; nitrate assimilation [GO:0042128]; nitrate transport [GO:0015706]	integral component of membrane [GO:0016021]; plant-type vacuole membrane [GO:0009705]; plasma membrane [GO:0005886]	nitrate transmembrane transporter activity [GO:0015112]	integral component of membrane [GO:0016021]; plant-type vacuole membrane [GO:0009705]; plasma membrane [GO:0005886]; nitrate transmembrane transporter activity [GO:0015112]; cellular response to nitrate [GO:0071249]; nitrate assimilation [GO:0042128]; nitrate transport [GO:0015706]	Lysosome/Vacuole	0.3107
TRINITY_DN18664_c0_g1::TRINITY_DN18664_c0_g1_i3::g.77573::m.77573	1.10321	3.85825e-20	47.619	1.05e-06	8.0415	sp|Q99NH0|ANR17_MOUSE Ankyrin repeat domain-containing protein 17 OS=Mus musculus OX=10090 GN=Ankrd17 PE=1 SV=2	OLQ15499.1	putative copper-transporting ATPase HMA5 Symbiodinium microadriaticum	3.1e-63	66.4073	blood vessel maturation [GO:0001955]; defense response to bacterium [GO:0042742]; endoderm development [GO:0007492]; innate immune response [GO:0045087]; negative regulation of smooth muscle cell differentiation [GO:0051151]; positive regulation of cell cycle [GO:0045787]; positive regulation of G1/S transition of mitotic cell cycle [GO:1900087]; positive regulation of I-kappaB kinase/NF-kappaB s…	chromatin [GO:0000785]; cytoplasm [GO:0005737]; nuclear membrane [GO:0031965]; nucleus [GO:0005634]	chromatin binding [GO:0003682]; RNA binding [GO:0003723]	chromatin [GO:0000785]; cytoplasm [GO:0005737]; nuclear membrane [GO:0031965]; nucleus [GO:0005634]; chromatin binding [GO:0003682]; RNA binding [GO:0003723]; blood vessel maturation [GO:0001955]; defense response to bacterium [GO:0042742]; endoderm development [GO:0007492]; innate immune response [GO:0045087]; negative regulation of smooth muscle cell differentiation [GO:0051151]; positive regul…	Cell membrane	0.7522	IPR036770-Ankyrin repeat-containing domain superfamily; IPR024862-Transient receptor potential cation channel subfamily V; IPR020683-Ankyrin repeat-containing domain; IPR002110-Ankyrin repeat;	TRP cation channel
TRINITY_DN13789_c0_g1::TRINITY_DN13789_c0_g1_i1::g.39463::m.39463	0.290285	0.0190497	23.885	2.34e-29	71.7521	sp|P53273|YG35_YEAST Uncharacterized vacuolar membrane protein YGR125W OS=Saccharomyces cerevisiae (strain ATCC 204508 / S288c) OX=559292 GN=YGR125W PE=1 SV=1	PRW58120.1	sulfate transporter Chlorella sorokiniana	1.1e-90	90.3456		fungal-type vacuole [GO:0000324]; integral component of membrane [GO:0016021]; integral component of plasma membrane [GO:0005887]; vacuolar membrane [GO:0005774]	anion:anion antiporter activity [GO:0015301]; chaperone binding [GO:0051087]; secondary active sulfate transmembrane transporter activity [GO:0008271]; sulfate transmembrane transporter activity [GO:0015116]	fungal-type vacuole [GO:0000324]; integral component of membrane [GO:0016021]; integral component of plasma membrane [GO:0005887]; vacuolar membrane [GO:0005774]; anion:anion antiporter activity [GO:0015301]; chaperone binding [GO:0051087]; secondary active sulfate transmembrane transporter activity [GO:0008271]; sulfate transmembrane transporter activity [GO:0015116]	Lysosome/Vacuole	0.5392
TRINITY_DN18992_c0_g1::TRINITY_DN18992_c0_g1_i3::g.84676::m.84676	0.981973	1.97787e-23	32.99	0.000418	24.8705	sp|P29939|YCB6_PSEDE Uncharacterized transporter in cobO 3'region OS=Pseudomonas denitrificans OX=43306 PE=3 SV=1	OLP86285.1	putative transport protein Symbiodinium microadriaticum	8.7e-99	99.4819		integral component of membrane [GO:0016021]; plasma membrane [GO:0005886]		integral component of membrane [GO:0016021]; plasma membrane [GO:0005886]	Golgi apparatus	0.4314
TRINITY_DN14754_c0_g1::TRINITY_DN14754_c0_g1_i1::g.44301::m.44301	0.69948	6.29812e-19	27.8	9.12e-123	44.9057	sp|Q9UT43|YFRD_SCHPO Putative phospholipid-transporting ATPase C821.13c OS=Schizosaccharomyces pombe (strain 972 / ATCC 24843) OX=284812 GN=SPAC821.13c PE=1 SV=2	OLP78940.1	putative phospholipid-transporting ATPase Symbiodinium microadriaticum	0	99.2075	phospholipid translocation [GO:0045332]	integral component of membrane [GO:0016021]; plasma membrane [GO:0005886]; trans-Golgi network transport vesicle [GO:0030140]	ATP binding [GO:0005524]; magnesium ion binding [GO:0000287]; phospholipid-translocating ATPase activity [GO:0004012]	integral component of membrane [GO:0016021]; plasma membrane [GO:0005886]; trans-Golgi network transport vesicle [GO:0030140]; ATP binding [GO:0005524]; magnesium ion binding [GO:0000287]; phospholipid-translocating ATPase activity [GO:0004012]; phospholipid translocation [GO:0045332]	Cell membrane	0.4516
TRINITY_DN18215_c0_g2::TRINITY_DN18215_c0_g2_i3::g.70587::m.70587	1.1422	9.2305e-06	30.049	1.43e-79	37.8914	sp|O95477|ABCA1_HUMAN ATP-binding cassette sub-family A member 1 OS=Homo sapiens OX=9606 GN=ABCA1 PE=1 SV=3	XP_006411433.1	ABC transporter A family member 1 Eutrema salsugineum >ESQ52886.1 hypothetical protein EUTSA_v10016127mg Eutrema salsugineum	2.1e-108	93.9979	adenylate cyclase-activating G protein-coupled receptor signaling pathway [GO:0007189]; cellular response to cholesterol [GO:0071397]; cellular response to lipopolysaccharide [GO:0071222]; cellular response to low-density lipoprotein particle stimulus [GO:0071404]; cellular response to retinoic acid [GO:0071300]; cholesterol efflux [GO:0033344]; cholesterol homeostasis [GO:0042632]; cholesterol m…	endocytic vesicle [GO:0030139]; endoplasmic reticulum membrane [GO:0005789]; external side of plasma membrane [GO:0009897]; Golgi apparatus [GO:0005794]; integral component of plasma membrane [GO:0005887]; intracellular membrane-bounded organelle [GO:0043231]; membrane raft [GO:0045121]; perinuclear region of cytoplasm [GO:0048471]; phagocytic vesicle [GO:0045335]; plasma membrane [GO:0005886]	anion transmembrane transporter activity [GO:0008509]; apolipoprotein A-I binding [GO:0034186]; apolipoprotein A-I receptor activity [GO:0034188]; apolipoprotein binding [GO:0034185]; ATPase activity [GO:0016887]; ATPase activity, coupled to transmembrane movement of substances [GO:0042626]; ATPase binding [GO:0051117]; ATP binding [GO:0005524]; cholesterol binding [GO:0015485]; cholesterol trans…	endocytic vesicle [GO:0030139]; endoplasmic reticulum membrane [GO:0005789]; external side of plasma membrane [GO:0009897]; Golgi apparatus [GO:0005794]; integral component of plasma membrane [GO:0005887]; intracellular membrane-bounded organelle [GO:0043231]; membrane raft [GO:0045121]; perinuclear region of cytoplasm [GO:0048471]; phagocytic vesicle [GO:0045335]; plasma membrane [GO:0005886]; a…	Cell membrane	0.4516
TRINITY_DN15604_c0_g1::TRINITY_DN15604_c0_g1_i1::g.48938::m.48938	0.206164	0.0211382	30.976	1.75e-42	40.6412	sp|Q6IP59|CTL2_XENLA Choline transporter-like protein 2 OS=Xenopus laevis OX=8355 GN=slc44a2 PE=2 SV=1	OLQ03842.1	Choline transporter-like protein 5 Symbiodinium microadriaticum	0	99.2761		integral component of membrane [GO:0016021]		integral component of membrane [GO:0016021]	Cell membrane	0.7595	IPR038178-Kringle superfamily; IPR013806-Kringle-like fold; IPR007603-Choline transporter-like; IPR000001-Kringle	Choline transporter-like protein
TRINITY_DN18358_c0_g1::TRINITY_DN18358_c0_g1_i3::g.72248::m.72248	1.29356	3.84241e-12					OLQ07566.1	Metal transporter CNNM4 Symbiodinium microadriaticum	1e-55	50.6969	#N/A	#N/A	#N/A	#N/A	Peroxisome	0.2961
TRINITY_DN19384_c0_g1::TRINITY_DN19384_c0_g1_i2::g.94033::m.94033	8.38895	0.00755906	31.485	1.11e-76	96.4824	sp|Q64343|ABCG1_MOUSE ATP-binding cassette sub-family G member 1 OS=Mus musculus OX=10090 GN=Abcg1 PE=1 SV=1	OLP95966.1	ABC transporter ATP-binding protein/permease wht-1 Symbiodinium microadriaticum	1.3e-231	96.4824	amyloid precursor protein catabolic process [GO:0042987]; cellular response to high density lipoprotein particle stimulus [GO:0071403]; cholesterol efflux [GO:0033344]; cholesterol homeostasis [GO:0042632]; cholesterol metabolic process [GO:0008203]; cholesterol transport [GO:0030301]; glycoprotein transport [GO:0034436]; high-density lipoprotein particle remodeling [GO:0034375]; intracellular ch…	endosome [GO:0005768]; external side of plasma membrane [GO:0009897]; integral component of membrane [GO:0016021]; mitochondrion [GO:0005739]; plasma membrane [GO:0005886]; recycling endosome [GO:0055037]	ADP binding [GO:0043531]; ATPase activity, coupled to transmembrane movement of substances [GO:0042626]; ATP binding [GO:0005524]; cholesterol transporter activity [GO:0017127]; glycoprotein transporter activity [GO:0034437]; phospholipid transporter activity [GO:0005548]; protein heterodimerization activity [GO:0046982]; protein homodimerization activity [GO:0042803]; sterol-transporting ATPase …	endosome [GO:0005768]; external side of plasma membrane [GO:0009897]; integral component of membrane [GO:0016021]; mitochondrion [GO:0005739]; plasma membrane [GO:0005886]; recycling endosome [GO:0055037]; ADP binding [GO:0043531]; ATP binding [GO:0005524]; ATPase activity, coupled to transmembrane movement of substances [GO:0042626]; cholesterol transporter activity [GO:0017127]; glycoprotein tr…	Lysosome/Vacuole	0.5684
TRINITY_DN17249_c0_g1::TRINITY_DN17249_c0_g1_i1::g.60171::m.60171	0.646419	3.08188e-08	27.51	6.62e-112	45.9087	sp|Q9UT43|YFRD_SCHPO Putative phospholipid-transporting ATPase C821.13c OS=Schizosaccharomyces pombe (strain 972 / ATCC 24843) OX=284812 GN=SPAC821.13c PE=1 SV=2	OLP78940.1	putative phospholipid-transporting ATPase Symbiodinium microadriaticum	0	98.5445	phospholipid translocation [GO:0045332]	integral component of membrane [GO:0016021]; plasma membrane [GO:0005886]; trans-Golgi network transport vesicle [GO:0030140]	ATP binding [GO:0005524]; magnesium ion binding [GO:0000287]; phospholipid-translocating ATPase activity [GO:0004012]	integral component of membrane [GO:0016021]; plasma membrane [GO:0005886]; trans-Golgi network transport vesicle [GO:0030140]; ATP binding [GO:0005524]; magnesium ion binding [GO:0000287]; phospholipid-translocating ATPase activity [GO:0004012]; phospholipid translocation [GO:0045332]	Cell membrane	0.5778	IPR023298-P-type ATPase, transmembrane domain superfamily; IPR008250-P-type ATPase, A domain superfamily; IPR036412-HAD-like superfamily; IPR023299-P-type ATPase, cytoplasmic domain N; IPR023214-HAD superfamily; IPR029787-Nucleotide cyclase; IPR001757-P-type ATPase;IPR006539-P-type ATPase, subfamily IV; IPR026871-Phospholipid-transporting P-type ATPase; IPR032631-P-type ATPase, N-terminal; IPR032…	phospholipid-transporting ATPase
TRINITY_DN19008_c0_g1::TRINITY_DN19008_c0_g1_i1::g.85287::m.85287	0.668755	7.38245e-07	20.875	1.92e-06	80.5158	sp|Q02334|UGTP1_CAEEL UDP-galactose translocator 1 OS=Caenorhabditis elegans OX=6239 GN=ugtp-1 PE=3 SV=2	XP_002785881.1	sugar transporter, putative Perkinsus marinus ATCC 50983 >EER17677.1 sugar transporter, putative Perkinsus marinus ATCC 50983	4.7e-43	88.8252	carbohydrate transport [GO:0008643]	cortical granule [GO:0060473]; Golgi apparatus [GO:0005794]; Golgi medial cisterna [GO:0005797]; integral component of Golgi membrane [GO:0030173]	pyrimidine nucleotide-sugar transmembrane transporter activity [GO:0015165]; sialic acid transmembrane transporter activity [GO:0015136]	cortical granule [GO:0060473]; Golgi apparatus [GO:0005794]; Golgi medial cisterna [GO:0005797]; integral component of Golgi membrane [GO:0030173]; pyrimidine nucleotide-sugar transmembrane transporter activity [GO:0015165]; sialic acid transmembrane transporter activity [GO:0015136]; carbohydrate transport [GO:0008643]	Golgi apparatus	0.647
TRINITY_DN17549_c0_g1::TRINITY_DN17549_c0_g1_i7::g.62198::m.62198	8.47921	0.00108664	30.675	3.35e-35	38.6114	sp|P36372|TAP2_RAT Antigen peptide transporter 2 OS=Rattus norvegicus OX=10116 GN=Tap2 PE=1 SV=1	OLQ02413.1	ABC transporter B family member 4 Symbiodinium microadriaticum	0	97.1985	adaptive immune response [GO:0002250]; antigen processing and presentation of endogenous peptide antigen via MHC class I [GO:0019885]; peptide antigen transport [GO:0046968]; peptide transport [GO:0015833]; positive regulation of antigen processing and presentation of peptide antigen via MHC class I [GO:0002591]; positive regulation of T cell mediated cytotoxicity [GO:0001916]; protection from na…	integral component of membrane [GO:0016021]; intracellular membrane-bounded organelle [GO:0043231]; MHC class I peptide loading complex [GO:0042824]; TAP complex [GO:0042825]	ADP binding [GO:0043531]; ATPase activity, coupled to transmembrane movement of substances [GO:0042626]; ATP binding [GO:0005524]; MHC class I protein binding [GO:0042288]; nucleotide binding [GO:0000166]; peptide antigen-transporting ATPase activity [GO:0015433]; protein heterodimerization activity [GO:0046982]; protein homodimerization activity [GO:0042803]; TAP1 binding [GO:0046978]; TAP2 bind…	integral component of membrane [GO:0016021]; intracellular membrane-bounded organelle [GO:0043231]; MHC class I peptide loading complex [GO:0042824]; TAP complex [GO:0042825]; ADP binding [GO:0043531]; ATP binding [GO:0005524]; ATPase activity, coupled to transmembrane movement of substances [GO:0042626]; MHC class I protein binding [GO:0042288]; nucleotide binding [GO:0000166]; peptide antigen-t…	Lysosome/Vacuole	0.3697
TRINITY_DN17650_c0_g1::TRINITY_DN17650_c0_g1_i4::g.63533::m.63533	0.210653	0.0345082	29.167	1.1e-29	45.9038	sp|Q6GN42|CTL4_XENLA Choline transporter-like protein 4 OS=Xenopus laevis OX=8355 GN=slc44a4 PE=2 SV=1	OLQ02424.1	Choline transporter-like protein 4 Symbiodinium microadriaticum	4.3e-198	94.9285	acetylcholine biosynthetic process [GO:0008292]; acetylcholine secretion [GO:0061526]; choline transport [GO:0015871]; neuromast hair cell development [GO:0035675]; otolith formation [GO:0032475]; positive regulation of cell growth [GO:0030307]	apical plasma membrane [GO:0016324]; integral component of membrane [GO:0016021]	choline transmembrane transporter activity [GO:0015220]	apical plasma membrane [GO:0016324]; integral component of membrane [GO:0016021]; choline transmembrane transporter activity [GO:0015220]; acetylcholine biosynthetic process [GO:0008292]; acetylcholine secretion [GO:0061526]; choline transport [GO:0015871]; neuromast hair cell development [GO:0035675]; otolith formation [GO:0032475]; positive regulation of cell growth [GO:0030307]	Lysosome/Vacuole	0.4188
TRINITY_DN17944_c0_g1::TRINITY_DN17944_c0_g1_i1::g.66818::m.66818	0.287453	0.00721537	27.66	8.65e-19	79.4393	sp|Q9UTR6|OCH1_SCHPO Initiation-specific alpha-1,6-mannosyltransferase OS=Schizosaccharomyces pombe (strain 972 / ATCC 24843) OX=284812 GN=och1 PE=1 SV=2	OLQ06026.1	ABC transporter G family member 24 Symbiodinium microadriaticum	1.7e-79	86.2928	cell wall mannoprotein biosynthetic process [GO:0000032]; glycoprotein biosynthetic process [GO:0009101]; N-glycan processing [GO:0006491]	alpha-1,6-mannosyltransferase complex [GO:0000136]; endoplasmic reticulum membrane [GO:0005789]	alpha-1,6-mannosyltransferase activity [GO:0000009]; glycolipid 6-alpha-mannosyltransferase activity [GO:0033164]	alpha-1,6-mannosyltransferase complex [GO:0000136]; endoplasmic reticulum membrane [GO:0005789]; alpha-1,6-mannosyltransferase activity [GO:0000009]; glycolipid 6-alpha-mannosyltransferase activity [GO:0033164]; cell wall mannoprotein biosynthetic process [GO:0000032]; glycoprotein biosynthetic process [GO:0009101]; N-glycan processing [GO:0006491]	Endoplasmic reticulum	0.9687
TRINITY_DN18080_c0_g1::TRINITY_DN18080_c0_g1_i1::g.68295::m.68295	7.53795	0.0142122	25.926	9.6e-07	45.0512	sp|Q73E41|BACA1_BACC1 Calcium-transporting ATPase 1 OS=Bacillus cereus (strain ATCC 10987 / NRS 248) OX=222523 GN=BCE_0519 PE=1 SV=1	OLP88108.1	Potassium-transporting ATPase alpha chain 2 Symbiodinium microadriaticum	1.8e-51	51.8771		integral component of membrane [GO:0016021]; plasma membrane [GO:0005886]	ATP binding [GO:0005524]; calcium-transporting ATPase activity [GO:0005388]; metal ion binding [GO:0046872]	integral component of membrane [GO:0016021]; plasma membrane [GO:0005886]; ATP binding [GO:0005524]; calcium-transporting ATPase activity [GO:0005388]; metal ion binding [GO:0046872]	Endoplasmic reticulum	0.4013
TRINITY_DN19008_c0_g1::TRINITY_DN19008_c0_g1_i3::g.85308::m.85308	0.520541	1.42501e-17	21.477	8.29e-07	74.2706	sp|Q02334|UGTP1_CAEEL UDP-galactose translocator 1 OS=Caenorhabditis elegans OX=6239 GN=ugtp-1 PE=3 SV=2	XP_002785881.1	sugar transporter, putative Perkinsus marinus ATCC 50983 >EER17677.1 sugar transporter, putative Perkinsus marinus ATCC 50983	2.3e-43	81.9629	carbohydrate transport [GO:0008643]	cortical granule [GO:0060473]; Golgi apparatus [GO:0005794]; Golgi medial cisterna [GO:0005797]; integral component of Golgi membrane [GO:0030173]	pyrimidine nucleotide-sugar transmembrane transporter activity [GO:0015165]; sialic acid transmembrane transporter activity [GO:0015136]	cortical granule [GO:0060473]; Golgi apparatus [GO:0005794]; Golgi medial cisterna [GO:0005797]; integral component of Golgi membrane [GO:0030173]; pyrimidine nucleotide-sugar transmembrane transporter activity [GO:0015165]; sialic acid transmembrane transporter activity [GO:0015136]; carbohydrate transport [GO:0008643]	Golgi apparatus	0.6608
TRINITY_DN18873_c0_g1::TRINITY_DN18873_c0_g1_i2::g.82086::m.82086	8.4885	0.0011499	23.485	3.7e-05	54.9654	sp|Q550A6|CRTP2_DICDI Crt homolog 2 OS=Dictyostelium discoideum OX=44689 GN=crtp2 PE=3 SV=1	KOO31221.1	drug metabolite transporter superfamily Chrysochromulina sp. CCMP291	5.4e-49	86.1432		cytoplasmic vesicle membrane [GO:0030659]; integral component of membrane [GO:0016021]	drug transmembrane transporter activity [GO:0015238]	cytoplasmic vesicle membrane [GO:0030659]; integral component of membrane [GO:0016021]; drug transmembrane transporter activity [GO:0015238]	Golgi apparatus	0.6451
TRINITY_DN17224_c0_g2::TRINITY_DN17224_c0_g2_i1::g.59956::m.59956	0.639208	4.17145e-09					OLQ15402.1	putative ammonium transporter 3 Symbiodinium microadriaticum	1e-92	93.5484	#N/A	#N/A	#N/A	#N/A	Cell membrane	0.6005	na
TRINITY_DN18992_c0_g1::TRINITY_DN18992_c0_g1_i4::g.84679::m.84679	0.307505	0.00702495	32.99	0.000414	23.7037	sp|P29939|YCB6_PSEDE Uncharacterized transporter in cobO 3'region OS=Pseudomonas denitrificans OX=43306 PE=3 SV=1	OLP86285.1	putative transport protein Symbiodinium microadriaticum	3.7e-100	95.0617		integral component of membrane [GO:0016021]; plasma membrane [GO:0005886]		integral component of membrane [GO:0016021]; plasma membrane [GO:0005886]	Golgi apparatus	0.4293
TRINITY_DN26181_c0_g1::TRINITY_DN26181_c0_g1_i1::g.117232::m.117232	0.454451	0.0127146					OLP86598.1	GDP-mannose transporter GONST5 Symbiodinium microadriaticum	1.6e-09	59.8326	#N/A	#N/A	#N/A	#N/A	Golgi apparatus	0.49
TRINITY_DN2897_c0_g1::TRINITY_DN2897_c0_g1_i2::g.6856::m.6856	0.445295	0.00680159	28.107	2.17e-136	96.7789	sp|Q8CG09|MRP1_RAT Multidrug resistance-associated protein 1 OS=Rattus norvegicus OX=10116 GN=Abcc1 PE=1 SV=2	OLP99980.1	Canalicular multispecific organic anion transporter 1 Symbiodinium microadriaticum	0	82.284	cell chemotaxis [GO:0060326]; drug export [GO:0046618]; drug transmembrane transport [GO:0006855]; glutathione transmembrane transport [GO:0034775]; long-chain fatty acid import across plasma membrane [GO:0015911]; negative regulation of cell death [GO:0060548]; negative regulation of neuron death [GO:1901215]; phospholipid efflux [GO:0033700]; positive regulation of cell migration [GO:0030335]; …	basolateral plasma membrane [GO:0016323]; cytoplasm [GO:0005737]; integral component of plasma membrane [GO:0005887]; membrane [GO:0016020]; plasma membrane [GO:0005886]; vacuolar membrane [GO:0005774]	ATPase activity, coupled to transmembrane movement of substances [GO:0042626]; ATP binding [GO:0005524]; drug transmembrane transporter activity [GO:0015238]; efflux transmembrane transporter activity [GO:0015562]; glutathione transmembrane transporter activity [GO:0034634]; lipid-transporting ATPase activity [GO:0034040]; long-chain fatty acid transporter activity [GO:0005324]; oxidoreductase ac…	basolateral plasma membrane [GO:0016323]; cytoplasm [GO:0005737]; integral component of plasma membrane [GO:0005887]; membrane [GO:0016020]; plasma membrane [GO:0005886]; vacuolar membrane [GO:0005774]; ATP binding [GO:0005524]; ATPase activity, coupled to transmembrane movement of substances [GO:0042626]; drug transmembrane transporter activity [GO:0015238]; efflux transmembrane transporter acti…	Cell membrane	0.5915	IPR036640-ABC transporter type 1, transmembrane domain superfamily; IPR027417-P-loop containing nucleoside triphosphate hydrolase; IPR011527-ABC transporter type 1, transmembrane domain; IPR003439-ABC transporter-like; IPR003593-AAA+ ATPase domain; IPR017871-ABC transporter, conserved site	ABC transporter
TRINITY_DN19796_c2_g1::TRINITY_DN19796_c2_g1_i6::g.105708::m.105708	0.62549	5.72168e-05	46.552	9.79e-05	41.9118	sp|P0DKH0|NRT22_ORYSJ High-affinity nitrate transporter 2.2 OS=Oryza sativa subsp. japonica OX=39947 GN=NRT2.2 PE=1 SV=1	OLQ08432.1	High affinity nitrate transporter 2.5 Symbiodinium microadriaticum	1.6e-47	85.2941	cellular response to nitrate [GO:0071249]; nitrate assimilation [GO:0042128]; nitrate transport [GO:0015706]	integral component of membrane [GO:0016021]; plant-type vacuole membrane [GO:0009705]; plasma membrane [GO:0005886]	nitrate transmembrane transporter activity [GO:0015112]	integral component of membrane [GO:0016021]; plant-type vacuole membrane [GO:0009705]; plasma membrane [GO:0005886]; nitrate transmembrane transporter activity [GO:0015112]; cellular response to nitrate [GO:0071249]; nitrate assimilation [GO:0042128]; nitrate transport [GO:0015706]	Endoplasmic reticulum	0.3954
TRINITY_DN19883_c0_g1::TRINITY_DN19883_c0_g1_i1::g.106351::m.106351	0.509889	0.000235372	29.379	1.04e-19	91.623	sp|Q9HDZ8|YKP6_SCHPO Uncharacterized protein C589.06c OS=Schizosaccharomyces pombe (strain 972 / ATCC 24843) OX=284812 GN=SPAC589.06c PE=1 SV=1	OLP78429.1	Inorganic phosphate transport protein PHO88 Symbiodinium microadriaticum	4.5e-48	77.4869	protein insertion into ER membrane [GO:0045048]; protein targeting to ER [GO:0045047]	endoplasmic reticulum [GO:0005783]; integral component of endoplasmic reticulum membrane [GO:0030176]		endoplasmic reticulum [GO:0005783]; integral component of endoplasmic reticulum membrane [GO:0030176]; protein insertion into ER membrane [GO:0045048]; protein targeting to ER [GO:0045047]	Endoplasmic reticulum	0.6762
TRINITY_DN24170_c0_g1::TRINITY_DN24170_c0_g1_i1::g.113807::m.113807	0.348709	0.0010802					OLP83510.1	putative sulfate transporter YbaR Symbiodinium microadriaticum	2.2e-09	54.8148	#N/A	#N/A	#N/A	#N/A	Mitochondrion	0.3234
TRINITY_DN33731_c0_g1::TRINITY_DN33731_c0_g1_i1::g.129093::m.129093	0.387716	0.00436639	26.809	1.38e-26	93.4322	sp|Q59Q30|GIT1_CANAL Glycerophosphoinositol permease 1 OS=Candida albicans (strain SC5314 / ATCC MYA-2876) OX=237561 GN=GIT1 PE=1 SV=1	OLQ07538.1	putative metabolite transport protein GIT1 Symbiodinium microadriaticum	4.2e-188	94.4915	glycerophosphodiester transmembrane transport [GO:0001407]; pathogenesis [GO:0009405]	integral component of plasma membrane [GO:0005887]	carbohydrate:proton symporter activity [GO:0005351]; glycerol-3-phosphate transmembrane transporter activity [GO:0015169]; glycerophosphodiester transmembrane transporter activity [GO:0001406]	integral component of plasma membrane [GO:0005887]; carbohydrate:proton symporter activity [GO:0005351]; glycerol-3-phosphate transmembrane transporter activity [GO:0015169]; glycerophosphodiester transmembrane transporter activity [GO:0001406]; glycerophosphodiester transmembrane transport [GO:0001407]; pathogenesis [GO:0009405]	Golgi apparatus	0.336
TRINITY_DN18992_c0_g1::TRINITY_DN18992_c0_g1_i2::g.84673::m.84673	0.320295	0.000246832	32.99	0.000578	23.7624	sp|P29939|YCB6_PSEDE Uncharacterized transporter in cobO 3'region OS=Pseudomonas denitrificans OX=43306 PE=3 SV=1	OLP86285.1	putative transport protein Symbiodinium microadriaticum	5.9e-98	95.0495		integral component of membrane [GO:0016021]; plasma membrane [GO:0005886]		integral component of membrane [GO:0016021]; plasma membrane [GO:0005886]	Golgi apparatus	0.4316
TRINITY_DN19008_c0_g1::TRINITY_DN19008_c0_g1_i2::g.85306::m.85306	0.217784	0.0453836					XP_002774796.1	sugar transporter, putative Perkinsus marinus ATCC 50983 >EER06612.1 sugar transporter, putative Perkinsus marinus ATCC 50983	2.7e-09	99.2063	#N/A	#N/A	#N/A	#N/A	Endoplasmic reticulum	0.4721
TRINITY_DN28523_c0_g1::TRINITY_DN28523_c0_g1_i1::g.120884::m.120884	0.322123	0.0264007					OLP81616.1	Vesicular acetylcholine transporter Symbiodinium microadriaticum	5.3e-62	74.7573	#N/A	#N/A	#N/A	#N/A	Golgi apparatus	0.6748
TRINITY_DN2633_c0_g1::TRINITY_DN2633_c0_g1_i1::g.6399::m.6399	0.22498	0.0219754					OLQ07566.1	Metal transporter CNNM4 Symbiodinium microadriaticum	6.4e-55	66.6667	#N/A	#N/A	#N/A	#N/A	Lysosome/Vacuole	0.3378
TRINITY_DN236_c0_g1::TRINITY_DN236_c0_g1_i2::g.577::m.577	0.223975	0.0320927					WP_075063671.1	MFS transporter Ornatilinea apprima >KPL74131.1 hypothetical protein ADN00_14115 Ornatilinea apprima	7e-06	69.1932	#N/A	#N/A	#N/A	#N/A	Endoplasmic reticulum	0.5563
TRINITY_DN4378_c0_g1::TRINITY_DN4378_c0_g1_i1::g.10467::m.10467	0.316241	0.00783209	29.121	1.51e-11	32.0513	sp|Q87FV4|MDTL_VIBPA Multidrug resistance protein MdtL OS=Vibrio parahaemolyticus serotype O3:K6 (strain RIMD 2210633) OX=223926 GN=mdtL PE=3 SV=1	OLQ01399.1	putative MFS-type transporter YdgK Symbiodinium microadriaticum	1.2e-98	76.5568		integral component of membrane [GO:0016021]; plasma membrane [GO:0005886]	transmembrane transporter activity [GO:0022857]	integral component of membrane [GO:0016021]; plasma membrane [GO:0005886]; transmembrane transporter activity [GO:0022857]	Lysosome/Vacuole	0.5356
TRINITY_DN626_c0_g1::TRINITY_DN626_c0_g1_i1::g.1539::m.1539	0.234154	0.0389275	26.838	2.18e-53	71.0562	sp|Q4GZT4|ABCG2_BOVIN ATP-binding cassette sub-family G member 2 OS=Bos taurus OX=9913 GN=ABCG2 PE=3 SV=2	OLP96299.1	ABC transporter G family member 22 Symbiodinium microadriaticum	5.1e-225	83.9506	transmembrane transport [GO:0055085]	integral component of membrane [GO:0016021]; mitochondrial membrane [GO:0031966]; plasma membrane [GO:0005886]	ATPase activity, coupled to transmembrane movement of substances [GO:0042626]; ATP binding [GO:0005524]	integral component of membrane [GO:0016021]; mitochondrial membrane [GO:0031966]; plasma membrane [GO:0005886]; ATP binding [GO:0005524]; ATPase activity, coupled to transmembrane movement of substances [GO:0042626]; transmembrane transport [GO:0055085]	Cell membrane	0.3918
TRINITY_DN7257_c0_g1::TRINITY_DN7257_c0_g1_i1::g.16956::m.16956	1.70981	4.66719e-23					OLQ07566.1	Metal transporter CNNM4 Symbiodinium microadriaticum	1.3e-66	90.0178	#N/A	#N/A	#N/A	#N/A	Cell membrane	0.1853
TRINITY_DN8374_c0_g1::TRINITY_DN8374_c0_g1_i1::g.19806::m.19806	0.39189	0.00244781	28.571	4.63e-19	93.1889	sp|Q9C8M1|PT153_ARATH Probable sugar phosphate/phosphate translocator At1g53660 OS=Arabidopsis thaliana OX=3702 GN=At1g53660 PE=3 SV=2	OLQ07566.1	Metal transporter CNNM4 Symbiodinium microadriaticum	1.5e-59	65.0155	carbohydrate transport [GO:0008643]	endosome [GO:0005768]; Golgi apparatus [GO:0005794]; integral component of membrane [GO:0016021]; trans-Golgi network [GO:0005802]	antiporter activity [GO:0015297]; transmembrane transporter activity [GO:0022857]	endosome [GO:0005768]; Golgi apparatus [GO:0005794]; integral component of membrane [GO:0016021]; trans-Golgi network [GO:0005802]; antiporter activity [GO:0015297]; transmembrane transporter activity [GO:0022857]; carbohydrate transport [GO:0008643]	Golgi apparatus	0.6708
TRINITY_DN9901_c0_g1::TRINITY_DN9901_c0_g1_i1::g.24761::m.24761	0.400708	0.000110691					OLQ04065.1	Tyrosine-specific transport protein 1 Symbiodinium microadriaticum	1.7e-52	81.7518	#N/A	#N/A	#N/A	#N/A	Lysosome/Vacuole	0.2073
TRINITY_DN13396_c0_g1::TRINITY_DN13396_c0_g1_i1::g.37648::m.37648	0.910537	1.6798e-10	24.865	4.34e-05	39.7129	sp|Q94EI9|PT314_ARATH Probable sugar phosphate/phosphate translocator At3g14410 OS=Arabidopsis thaliana OX=3702 GN=At3g14410 PE=2 SV=1	XP_011684199.1	PREDICTED: solute carrier family 35 member E4-like Strongylocentrotus purpuratus	1.7e-07	61.4833	carbohydrate transport [GO:0008643]	cytosolic ribosome [GO:0022626]; endosome [GO:0005768]; Golgi apparatus [GO:0005794]; integral component of membrane [GO:0016021]; trans-Golgi network [GO:0005802]	antiporter activity [GO:0015297]; transmembrane transporter activity [GO:0022857]	cytosolic ribosome [GO:0022626]; endosome [GO:0005768]; Golgi apparatus [GO:0005794]; integral component of membrane [GO:0016021]; trans-Golgi network [GO:0005802]; antiporter activity [GO:0015297]; transmembrane transporter activity [GO:0022857]; carbohydrate transport [GO:0008643]	Golgi apparatus	0.4398
TRINITY_DN18913_c0_g1::TRINITY_DN18913_c0_g1_i2::g.83001::m.83001	2.7874	1.11122e-20	33.389	1e-88	94.7761	sp|Q9SRK7|AZG1_ARATH Adenine/guanine permease AZG1 OS=Arabidopsis thaliana OX=3702 GN=AZG1 PE=2 SV=1	OLQ08659.1	putative permease Symbiodinium microadriaticum	3.4e-202	95.3358	adenine transport [GO:0015853]; guanine transport [GO:0015854]; purine nucleobase transport [GO:0006863]	integral component of membrane [GO:0016021]; plasma membrane [GO:0005886]	purine nucleobase transmembrane transporter activity [GO:0005345]; transporter activity [GO:0005215]	adenine transport [GO:0015853]; guanine transport [GO:0015854]; purine nucleobase transport [GO:0006863]integral component of membrane [GO:0016021]; plasma membrane [GO:0005886]purine nucleobase transmembrane transporter activity [GO:0005345]; transporter activity [GO:0005215]	Lysosome/Vacuole	0.5995
TRINITY_DN18233_c0_g1::TRINITY_DN18233_c0_g1_i7::g.69976::m.69976	1.90305	5.28784e-27	58.255	0	89.1549	sp|F4KD71|DUR3_ARATH Urea-proton symporter DUR3 OS=Arabidopsis thaliana OX=3702 GN=DUR3 PE=1 SV=1	OLP98239.1	Urea-proton symporter DUR3 Symbiodinium microadriaticum	0	93.2394	cellular response to nitrogen starvation [GO:0006995]; urea transmembrane transport [GO:0071918]	integral component of membrane [GO:0016021]; plasma membrane [GO:0005886]	symporter activity [GO:0015293]; urea transmembrane transporter activity [GO:0015204]	cellular response to nitrogen starvation [GO:0006995]; urea transmembrane transport [GO:0071918]integral component of membrane [GO:0016021]; plasma membrane [GO:0005886]symporter activity [GO:0015293]; urea transmembrane transporter activity [GO:0015204]	Lysosome/Vacuole	0.5463
TRINITY_DN15348_c1_g1::TRINITY_DN15348_c1_g1_i1::g.47159::m.47159	1.05923	2.75268e-19	70.755	1.53e-42	88.0342	sp|P59228|VATL2_ARATH V-type proton ATPase subunit c2 OS=Arabidopsis thaliana OX=3702 GN=VHA-c2 PE=2 SV=1	OLP94543.1	V-type proton ATPase 16 kDa proteolipid subunit Symbiodinium microadriaticum	3.2e-52	99.1453	ATP hydrolysis coupled proton transport [GO:0015991]	integral component of membrane [GO:0016021]; vacuolar membrane [GO:0005774]; vacuolar proton-transporting V-type ATPase, V0 domain [GO:0000220]; vacuole [GO:0005773]	proton-transporting ATPase activity, rotational mechanism [GO:0046961]	ATP hydrolysis coupled proton transport [GO:0015991]integral component of membrane [GO:0016021]; vacuolar membrane [GO:0005774]; vacuolar proton-transporting V-type ATPase, V0 domain [GO:0000220]; vacuole [GO:0005773]proton-transporting ATPase activity, rotational mechanism [GO:0046961]	Lysosome/Vacuole	0.6335
TRINITY_DN10597_c1_g1::TRINITY_DN10597_c1_g1_i1::g.27333::m.27333	0.497026	2.70988e-11	37.642	5.75e-87	76.2238	sp|Q9C6D3|NHD2_ARATH Sodium/proton antiporter 2 OS=Arabidopsis thaliana OX=3702 GN=NHD2 PE=3 SV=1	OLQ14489.1	Na(+)/H(+) antiporter NhaD Symbiodinium microadriaticum	6e-197	90.7343	sodium ion transport [GO:0006814]	integral component of membrane [GO:0016021]	antiporter activity [GO:0015297]	sodium ion transport [GO:0006814]integral component of membrane [GO:0016021]antiporter activity [GO:0015297]	Lysosome/Vacuole	0.6295
TRINITY_DN15523_c0_g1::TRINITY_DN15523_c0_g1_i1::g.48313::m.48313	0.274222	0.026065	53.061	2.58e-49	81.5642	sp|Q9SP35|TI172_ARATH Mitochondrial import inner membrane translocase subunit TIM17-2 OS=Arabidopsis thaliana OX=3702 GN=TIM17-2 PE=1 SV=2	OLQ03749.1	Mitochondrial import inner membrane translocase subunit TIM17-2 Symbiodinium microadriaticum	3.2e-80	97.7654	protein import into mitochondrial matrix [GO:0030150]	integral component of mitochondrial inner membrane [GO:0031305]; mitochondrial inner membrane [GO:0005743]; mitochondrial outer membrane [GO:0005741]; mitochondrion [GO:0005739]; TIM23 mitochondrial import inner membrane translocase complex [GO:0005744]	0	protein import into mitochondrial matrix [GO:0030150]integral component of mitochondrial inner membrane [GO:0031305]; mitochondrial inner membrane [GO:0005743]; mitochondrial outer membrane [GO:0005741]; mitochondrion [GO:0005739]; TIM23 mitochondrial import inner membrane translocase complex [GO:0005744]0	Mitochondrion	0.9087
TRINITY_DN17655_c2_g1::TRINITY_DN17655_c2_g1_i1::g.64006::m.64006	0.257933	0.000144218	47.98	3.25e-110	67.2414	sp|Q9LT68|NHD1_ARATH Sodium/proton antiporter 1 OS=Arabidopsis thaliana OX=3702 GN=NHD1 PE=2 SV=1	OLP98365.1	Na(+)/H(+) antiporter NhaD Symbiodinium microadriaticum	8.2e-202	98.6207	pyruvate transport [GO:0006848]; response to salt stress [GO:0009651]; sodium ion transport [GO:0006814]	chloroplast envelope [GO:0009941]; chloroplast membrane [GO:0031969]; integral component of membrane [GO:0016021]	antiporter activity [GO:0015297]; pyruvate transmembrane transporter activity [GO:0050833]	pyruvate transport [GO:0006848]; response to salt stress [GO:0009651]; sodium ion transport [GO:0006814]chloroplast envelope [GO:0009941]; chloroplast membrane [GO:0031969]; integral component of membrane [GO:0016021]antiporter activity [GO:0015297]; pyruvate transmembrane transporter activity [GO:0050833]	Plastid	0.4901
TRINITY_DN18674_c0_g1::TRINITY_DN18674_c0_g1_i1::g.77425::m.77425	0.244631	0.0338467	33.758	6.47e-41	79.5812	sp|Q9LDH3|PT112_ARATH Probable sugar phosphate/phosphate translocator At1g12500 OS=Arabidopsis thaliana OX=3702 GN=At1g12500 PE=1 SV=1	OLP80667.1	putative sugar phosphate/phosphate translocator Symbiodinium microadriaticum	1.6e-108	80.6283	carbohydrate transport [GO:0008643]	Golgi apparatus [GO:0005794]; integral component of membrane [GO:0016021]	antiporter activity [GO:0015297]; pyrimidine nucleotide-sugar transmembrane transporter activity [GO:0015165]; transmembrane transporter activity [GO:0022857]	carbohydrate transport [GO:0008643]Golgi apparatus [GO:0005794]; integral component of membrane [GO:0016021]antiporter activity [GO:0015297]; pyrimidine nucleotide-sugar transmembrane transporter activity [GO:0015165]; transmembrane transporter activity [GO:0022857]	Golgi apparatus	0.53

## Sheet: down transporters
Table S6 - Candidate transporters that are down-regulated in hospite vs. cultured. Indicated in the table: Log2(FC), FDR pvalue, UniProtKB (sp) annotations and their blastp parameters (D-G), nr annotations and their blastp parameters (H-K), Gene Ontologies (L-O), DeepLoc-1.0 (Almagro Armenteros et al., 2017) prediction output along with hierarchical tree likelihood value (P, Q), InterPro signatur…
gene_id	in hospite vs cultures log2(FC)	FDR	sp_% identity	sp_eval	sp_% query coverage	sp_description	nr_id	nr_description	nr_evalue	nr_% query coverage	Gene ontology (biological process)	Gene ontology (cellular component)	Gene ontology (molecular function)	Gene ontology (GO)	Localization prediction by DeepLoc-1.0	hierarchical tree likelihood value by DeepLoc-1.0	InterPro domain	short name as indicated in Fig. 4 (by domain)
TRINITY_DN16171_c0_g1::TRINITY_DN16171_c0_g1_i1::g.52165::m.52165	-0.512851	0.025433	24.294	1.26e-08	35.0951	sp|Q7ZX53|S22FL_XENLA Solute carrier family 22 member 15-like OS=Xenopus laevis OX=8355 GN=slc22a15b PE=2 SV=1	OLP81253.1	Solute carrier family 22 member 6 Symbiodinium microadriaticum	6.5e-64	91.7548	ion transport [GO:0006811]	integral component of membrane [GO:0016021]	transmembrane transporter activity [GO:0022857]	integral component of membrane [GO:0016021]; transmembrane transporter activity [GO:0022857]; ion transport [GO:0006811]	Endoplasmic reticulum	0.5637
TRINITY_DN17162_c0_g5::TRINITY_DN17162_c0_g5_i1::g.59420::m.59420	-0.462298	0.00414399	22.222	7.88e-10	54.509	sp|Q8N357|S35F6_HUMAN Solute carrier family 35 member F6 OS=Homo sapiens OX=9606 GN=SLC35F6 PE=1 SV=1	XP_011397888.1	Solute carrier family 35 member F6 Auxenochlorella protothecoides >KFM25000.1 Solute carrier family 35 member F6 Auxenochlorella protothecoides	6.8e-11	51.3026	negative regulation of mitochondrial outer membrane permeabilization involved in apoptotic signaling pathway [GO:1901029]; positive regulation of cell population proliferation [GO:0008284]	cytosol [GO:0005829]; extracellular exosome [GO:0070062]; integral component of membrane [GO:0016021]; intracellular membrane-bounded organelle [GO:0043231]; lysosomal membrane [GO:0005765]; mitochondrion [GO:0005739]; nucleoplasm [GO:0005654]	transmembrane transporter activity [GO:0022857]	cytosol [GO:0005829]; extracellular exosome [GO:0070062]; integral component of membrane [GO:0016021]; intracellular membrane-bounded organelle [GO:0043231]; lysosomal membrane [GO:0005765]; mitochondrion [GO:0005739]; nucleoplasm [GO:0005654]; transmembrane transporter activity [GO:0022857]; negative regulation of mitochondrial outer membrane permeabilization involved in apoptotic signaling path…	Golgi apparatus	0.3783
TRINITY_DN19389_c0_g1::TRINITY_DN19389_c0_g1_i1::g.94105::m.94105	-0.422893	1.41057e-05	25.153	2.53e-05	30.1527	sp|O88909|S22A8_MOUSE Solute carrier family 22 member 8 OS=Mus musculus OX=10090 GN=Slc22a8 PE=1 SV=2	OLP81253.1	Solute carrier family 22 member 6 Symbiodinium microadriaticum	1.4e-80	77.6718	glutathione transport [GO:0034635]; quaternary ammonium group transport [GO:0015697]; response to toxic substance [GO:0009636]	basolateral plasma membrane [GO:0016323]; integral component of membrane [GO:0016021]	inorganic anion exchanger activity [GO:0005452]; organic anion transmembrane transporter activity [GO:0008514]; protein kinase C binding [GO:0005080]; quaternary ammonium group transmembrane transporter activity [GO:0015651]	basolateral plasma membrane [GO:0016323]; integral component of membrane [GO:0016021]; inorganic anion exchanger activity [GO:0005452]; organic anion transmembrane transporter activity [GO:0008514]; protein kinase C binding [GO:0005080]; quaternary ammonium group transmembrane transporter activity [GO:0015651]; glutathione transport [GO:0034635]; quaternary ammonium group transport [GO:0015697]; …	Endoplasmic reticulum	0.2998
TRINITY_DN31972_c0_g1::TRINITY_DN31972_c0_g1_i1::g.126560::m.126560	-0.298641	0.0185484	24.863	1.89e-24	73.4151	sp|Q5RFT1|S35F6_PONAB Solute carrier family 35 member F6 OS=Pongo abelii OX=9601 GN=SLC35F6 PE=2 SV=1	OLQ13341.1	Solute carrier family 35 member F6 Symbiodinium microadriaticum	5.3e-210	88.9571	negative regulation of mitochondrial outer membrane permeabilization involved in apoptotic signaling pathway [GO:1901029]; positive regulation of cell population proliferation [GO:0008284]	integral component of membrane [GO:0016021]; lysosomal membrane [GO:0005765]; mitochondrion [GO:0005739]	transmembrane transporter activity [GO:0022857]	integral component of membrane [GO:0016021]; lysosomal membrane [GO:0005765]; mitochondrion [GO:0005739]; transmembrane transporter activity [GO:0022857]; negative regulation of mitochondrial outer membrane permeabilization involved in apoptotic signaling pathway [GO:1901029]; positive regulation of cell population proliferation [GO:0008284]	Lysosome/Vacuole	0.4347
TRINITY_DN3366_c0_g1::TRINITY_DN3366_c0_g1_i1::g.8157::m.8157	-0.324676	0.0315469	34.877	2.17e-44	70.3704	sp|Q8C811|S35E2_MOUSE Solute carrier family 35 member E2 OS=Mus musculus OX=10090 GN=Slc35e2 PE=2 SV=1	OLP94674.1	Solute carrier family 35 member E2B Symbiodinium microadriaticum	2.4e-73	88.4259	blastocyst hatching [GO:0001835]	Golgi apparatus [GO:0005794]; integral component of membrane [GO:0016021]	antiporter activity [GO:0015297]; pyrimidine nucleotide-sugar transmembrane transporter activity [GO:0015165]; transmembrane transporter activity [GO:0022857]	Golgi apparatus [GO:0005794]; integral component of membrane [GO:0016021]; antiporter activity [GO:0015297]; pyrimidine nucleotide-sugar transmembrane transporter activity [GO:0015165]; transmembrane transporter activity [GO:0022857]; blastocyst hatching [GO:0001835]	Endoplasmic reticulum	0.3839
TRINITY_DN4923_c0_g1::TRINITY_DN4923_c0_g1_i1::g.11675::m.11675	-0.511299	0.000370146	26.025	4.45e-23	85.4086	sp|O80905|S40A1_ARATH Solute carrier family 40 member 1 OS=Arabidopsis thaliana OX=3702 GN=IREG1 PE=3 SV=1	OLQ15460.1	Solute carrier family 40 member 1 Symbiodinium microadriaticum	1.4e-104	62.4514	cobalt ion transport [GO:0006824]	integral component of membrane [GO:0016021]; plasma membrane [GO:0005886]	iron ion transmembrane transporter activity [GO:0005381]	integral component of membrane [GO:0016021]; plasma membrane [GO:0005886]; iron ion transmembrane transporter activity [GO:0005381]; cobalt ion transport [GO:0006824]	Lysosome/Vacuole	0.2727
TRINITY_DN7868_c0_g1::TRINITY_DN7868_c0_g1_i1::g.18433::m.18433	-0.507667	8.24857e-10	40.583	4.66e-102	95.8412	sp|Q6AWX0|XYLL2_ARATH D-xylose-proton symporter-like 2 OS=Arabidopsis thaliana OX=3702 GN=At5g17010 PE=1 SV=1	OLQ14100.1	Solute carrier family 2, facilitated glucose transporter member 12 Symbiodinium microadriaticum	9.4e-104	72.7788		integral component of plasma membrane [GO:0005887]; vacuolar membrane [GO:0005774]	carbohydrate:proton symporter activity [GO:0005351]; fructose transmembrane transporter activity [GO:0005353]; glucose transmembrane transporter activity [GO:0005355]	integral component of plasma membrane [GO:0005887]; vacuolar membrane [GO:0005774]; carbohydrate:proton symporter activity [GO:0005351]; fructose transmembrane transporter activity [GO:0005353]; glucose transmembrane transporter activity [GO:0005355]	Lysosome/Vacuole	0.602
TRINITY_DN1033_c0_g1::TRINITY_DN1033_c0_g1_i1::g.2698::m.2698	-0.508293	0.00615993	21.678	7.18e-10	91.1007	sp|Q5SPB1|S38A2_DANRE Sodium-coupled neutral amino acid transporter 2 OS=Danio rerio OX=7955 GN=slc38a2 PE=3 SV=1	OLP92998.1	Sodium-coupled neutral amino acid transporter 2 Symbiodinium microadriaticum	6.6e-140	97.4239	amino acid transmembrane transport [GO:0003333]; sodium ion transport [GO:0006814]	integral component of plasma membrane [GO:0005887]	amino acid transmembrane transporter activity [GO:0015171]; symporter activity [GO:0015293]	integral component of plasma membrane [GO:0005887]; amino acid transmembrane transporter activity [GO:0015171]; symporter activity [GO:0015293]; amino acid transmembrane transport [GO:0003333]; sodium ion transport [GO:0006814]	Lysosome/Vacuole	0.6505
TRINITY_DN10464_c0_g2::TRINITY_DN10464_c0_g2_i1::g.26859::m.26859	-0.679529	0.0153488	23.848	4.19e-05	75.8985	sp|Q8LPF4|AVT1E_ARATH Amino acid transporter AVT1E OS=Arabidopsis thaliana OX=3702 GN=AVT1E PE=2 SV=1	OLP80062.1	Lysine histidine transporter-like 3 Symbiodinium microadriaticum	3e-77	97.0402	amino acid transmembrane transport [GO:0003333]	integral component of membrane [GO:0016021]; vacuolar membrane [GO:0005774]	amino acid transmembrane transporter activity [GO:0015171]	integral component of membrane [GO:0016021]; vacuolar membrane [GO:0005774]; amino acid transmembrane transporter activity [GO:0015171]; amino acid transmembrane transport [GO:0003333]	Lysosome/Vacuole	0.5138
TRINITY_DN10822_c0_g1::TRINITY_DN10822_c0_g1_i2::g.28162::m.28162	-0.858568	0.000311234	29.333	4.74e-18	90.8696	sp|Q9LVP9|VTI13_ARATH Vesicle transport v-SNARE 13 OS=Arabidopsis thaliana OX=3702 GN=VTI13 PE=2 SV=1	XP_004489422.1	PREDICTED: vesicle transport v-SNARE 13 Cicer arietinum >XP_012568078.1 PREDICTED: vesicle transport v-SNARE 13 Cicer arietinum	1e-14	91.3043	endoplasmic reticulum to Golgi vesicle-mediated transport [GO:0006888]; Golgi to vacuole transport [GO:0006896]; intra-Golgi vesicle-mediated transport [GO:0006891]; protein targeting to vacuole [GO:0006623]; retrograde transport, endosome to Golgi [GO:0042147]; vesicle fusion with Golgi apparatus [GO:0048280]	cytosol [GO:0005829]; endoplasmic reticulum membrane [GO:0005789]; ER to Golgi transport vesicle membrane [GO:0012507]; Golgi apparatus [GO:0005794]; integral component of membrane [GO:0016021]; late endosome membrane [GO:0031902]; SNARE complex [GO:0031201]	SNAP receptor activity [GO:0005484]; SNARE binding [GO:0000149]	cytosol [GO:0005829]; endoplasmic reticulum membrane [GO:0005789]; ER to Golgi transport vesicle membrane [GO:0012507]; Golgi apparatus [GO:0005794]; integral component of membrane [GO:0016021]; late endosome membrane [GO:0031902]; SNARE complex [GO:0031201]; SNAP receptor activity [GO:0005484]; SNARE binding [GO:0000149]; endoplasmic reticulum to Golgi vesicle-mediated transport [GO:0006888]; Go…	Golgi apparatus	0.7802
TRINITY_DN10931_c0_g1::TRINITY_DN10931_c0_g1_i1::g.28401::m.28401	-0.624166	9.01003e-07	36.573	0	97.6848	sp|Q9LT02|PDR2_ARATH Probable manganese-transporting ATPase PDR2 OS=Arabidopsis thaliana OX=3702 GN=PDR2 PE=1 SV=1	OLP93378.1	putative cation-transporting ATPase 13A1 Symbiodinium microadriaticum	0	91.4515	cation transport [GO:0006812]; cellular calcium ion homeostasis [GO:0006874]; cellular metal ion homeostasis [GO:0006875]; cellular response to phosphate starvation [GO:0016036]; meristem maintenance [GO:0010073]; pollen germination [GO:0009846]; pollen maturation [GO:0010152]; stem cell fate determination [GO:0048867]	endoplasmic reticulum [GO:0005783]; endoplasmic reticulum membrane [GO:0005789]; integral component of membrane [GO:0016021]; plasma membrane [GO:0005886]	ATPase activity [GO:0016887]; ATP binding [GO:0005524]; metal ion binding [GO:0046872]	endoplasmic reticulum [GO:0005783]; endoplasmic reticulum membrane [GO:0005789]; integral component of membrane [GO:0016021]; plasma membrane [GO:0005886]; ATP binding [GO:0005524]; ATPase activity [GO:0016887]; metal ion binding [GO:0046872]; cation transport [GO:0006812]; cellular calcium ion homeostasis [GO:0006874]; cellular metal ion homeostasis [GO:0006875]; cellular response to phosphate s…	Endoplasmic reticulum	0.8707
TRINITY_DN11071_c0_g1::TRINITY_DN11071_c0_g1_i1::g.29081::m.29081	-1.13653	1.46669e-10	41.877	9.99e-71	56.6316	sp|Q9FY46|SUT41_ARATH Sulfate transporter 4.1, chloroplastic OS=Arabidopsis thaliana OX=3702 GN=SULTR4;1 PE=1 SV=1	OLQ07494.1	Sulfate transporter 4.1, chloroplastic Symbiodinium microadriaticum	2.6e-177	89.8947		chloroplast membrane [GO:0031969]; integral component of plasma membrane [GO:0005887]	anion:anion antiporter activity [GO:0015301]; secondary active sulfate transmembrane transporter activity [GO:0008271]; sulfate transmembrane transporter activity [GO:0015116]; symporter activity [GO:0015293]	chloroplast membrane [GO:0031969]; integral component of plasma membrane [GO:0005887]; anion:anion antiporter activity [GO:0015301]; secondary active sulfate transmembrane transporter activity [GO:0008271]; sulfate transmembrane transporter activity [GO:0015116]; symporter activity [GO:0015293]	Lysosome/Vacuole	0.3994
TRINITY_DN11159_c0_g1::TRINITY_DN11159_c0_g1_i2::g.29382::m.29382	-0.910673	0.00985419	31.982	6.34e-65	80.2682	sp|O82390|ANTR1_ARATH Sodium-dependent phosphate transport protein 1, chloroplastic OS=Arabidopsis thaliana OX=3702 GN=ANTR1 PE=1 SV=1	XP_001701490.1	carbohydrate transporter Chlamydomonas reinhardtii	8.5e-73	81.2261	response to light stimulus [GO:0009416]; response to nematode [GO:0009624]; sodium ion transport [GO:0006814]	chloroplast thylakoid membrane [GO:0009535]; integral component of membrane [GO:0016021]; plastid [GO:0009536]; thylakoid [GO:0009579]	inorganic phosphate transmembrane transporter activity [GO:0005315]; symporter activity [GO:0015293]	chloroplast thylakoid membrane [GO:0009535]; integral component of membrane [GO:0016021]; plastid [GO:0009536]; thylakoid [GO:0009579]; inorganic phosphate transmembrane transporter activity [GO:0005315]; symporter activity [GO:0015293]; response to light stimulus [GO:0009416]; response to nematode [GO:0009624]; sodium ion transport [GO:0006814]	Plastid	0.5297
TRINITY_DN11405_c0_g1::TRINITY_DN11405_c0_g1_i1::g.30267::m.30267	-0.438961	0.0489625	27.726	3.69e-16	60.8871	sp|Q7SFQ9|MRS2_NEUCR Mitochondrial inner membrane magnesium transporter mrs2 OS=Neurospora crassa (strain ATCC 24698 / 74-OR23-1A / CBS 708.71 / DSM 1257 / FGSC 987) OX=367110 GN=mrs2 PE=3 SV=1	OLQ00012.1	Mitochondrial inner membrane magnesium transporter mrs2 Symbiodinium microadriaticum	5.7e-103	67.5403	magnesium ion transport [GO:0015693]; mitochondrial magnesium ion transmembrane transport [GO:0045016]	integral component of membrane [GO:0016021]; mitochondrial inner membrane [GO:0005743]	magnesium ion transmembrane transporter activity [GO:0015095]	integral component of membrane [GO:0016021]; mitochondrial inner membrane [GO:0005743]; magnesium ion transmembrane transporter activity [GO:0015095]; magnesium ion transport [GO:0015693]; mitochondrial magnesium ion transmembrane transport [GO:0045016]	Mitochondrion	0.3884
TRINITY_DN19026_c0_g1::TRINITY_DN19026_c0_g1_i1::g.85546::m.85546	-1.73501	3.53692e-27	29.63	3.44e-13	31.8891	sp|Q87FV4|MDTL_VIBPA Multidrug resistance protein MdtL OS=Vibrio parahaemolyticus serotype O3:K6 (strain RIMD 2210633) OX=223926 GN=mdtL PE=3 SV=1	OLQ01399.1	putative MFS-type transporter YdgK Symbiodinium microadriaticum	2.2e-106	72.4437		integral component of membrane [GO:0016021]; plasma membrane [GO:0005886]	transmembrane transporter activity [GO:0022857]	integral component of membrane [GO:0016021]; plasma membrane [GO:0005886]; transmembrane transporter activity [GO:0022857]	Lysosome/Vacuole	0.4605
TRINITY_DN11499_c0_g1::TRINITY_DN11499_c0_g1_i1::g.30232::m.30232	-0.508495	1.33814e-05	36.77	6.13e-91	74.7978	sp|Q9TTU3|CLCN5_RABIT H(+)/Cl(-) exchange transporter 5 OS=Oryctolagus cuniculus OX=9986 GN=CLCN5 PE=2 SV=1	OLQ10582.1	H(+)/Cl(-) exchange transporter 5 Symbiodinium microadriaticum	1.5e-301	97.7089		endosome membrane [GO:0010008]; Golgi membrane [GO:0000139]; integral component of membrane [GO:0016021]; plasma membrane [GO:0005886]	antiporter activity [GO:0015297]; ATP binding [GO:0005524]; voltage-gated chloride channel activity [GO:0005247]	endosome membrane [GO:0010008]; Golgi membrane [GO:0000139]; integral component of membrane [GO:0016021]; plasma membrane [GO:0005886]; antiporter activity [GO:0015297]; ATP binding [GO:0005524]; voltage-gated chloride channel activity [GO:0005247]	Lysosome/Vacuole	0.6156
TRINITY_DN19355_c1_g3::TRINITY_DN19355_c1_g3_i4::g.93633::m.93633	-3.31534	0.00134035	25.424	1.34e-08	28.3361	sp|Q9WZ31|CORA_THEMA Cobalt/magnesium transport protein CorA OS=Thermotoga maritima (strain ATCC 43589 / MSB8 / DSM 3109 / JCM 10099) OX=243274 GN=corA PE=1 SV=1	OLP95351.1	Magnesium transport protein CorA Symbiodinium microadriaticum	3.4e-206	96.2109	cobalt ion transport [GO:0006824]; magnesium ion transmembrane transport [GO:1903830]; protein homooligomerization [GO:0051260]	integral component of plasma membrane [GO:0005887]	cobalt ion binding [GO:0050897]; cobalt ion transmembrane transporter activity [GO:0015087]; identical protein binding [GO:0042802]; magnesium ion binding [GO:0000287]; magnesium ion transmembrane transporter activity [GO:0015095]	integral component of plasma membrane [GO:0005887]; cobalt ion binding [GO:0050897]; cobalt ion transmembrane transporter activity [GO:0015087]; identical protein binding [GO:0042802]; magnesium ion binding [GO:0000287]; magnesium ion transmembrane transporter activity [GO:0015095]; cobalt ion transport [GO:0006824]; magnesium ion transmembrane transport [GO:1903830]; protein homooligomerization …	Endoplasmic reticulum	0.7308
TRINITY_DN17549_c0_g1::TRINITY_DN17549_c0_g1_i1::g.62187::m.62187	-1.42104	0.0439037	36.072	5.41e-84	46.9328	sp|Q56A55|ABCB8_DANRE ATP-binding cassette sub-family B member 8, mitochondrial OS=Danio rerio OX=7955 GN=abcb8 PE=2 SV=1	OLQ02413.1	ABC transporter B family member 4 Symbiodinium microadriaticum	0	96.2025		integral component of membrane [GO:0016021]; mitochondrial inner membrane [GO:0005743]	ATPase activity, coupled to transmembrane movement of substances [GO:0042626]; ATP binding [GO:0005524]	integral component of membrane [GO:0016021]; mitochondrial inner membrane [GO:0005743]; ATP binding [GO:0005524]; ATPase activity, coupled to transmembrane movement of substances [GO:0042626]	Lysosome/Vacuole	0.4068
TRINITY_DN11820_c0_g3::TRINITY_DN11820_c0_g3_i1::g.31821::m.31821	-0.597771	1.65766e-10	25.178	1.59e-15	89.9329	sp|Q944P0|ENT7_ARATH Equilibrative nucleotide transporter 7 OS=Arabidopsis thaliana OX=3702 GN=ENT7 PE=1 SV=1	OLP83693.1	Equilibrative nucleotide transporter 3 Symbiodinium microadriaticum	8.4e-162	92.8412	nucleoside transport [GO:0015858]	integral component of membrane [GO:0016021]; plasma membrane [GO:0005886]	nucleoside transmembrane transporter activity [GO:0005337]	integral component of membrane [GO:0016021]; plasma membrane [GO:0005886]; nucleoside transmembrane transporter activity [GO:0005337]; nucleoside transport [GO:0015858]	Lysosome/Vacuole	0.4407
TRINITY_DN17807_c0_g1::TRINITY_DN17807_c0_g1_i4::g.65475::m.65475	-1.07772	0.0355893	21.065	9.08e-06	91.7391	sp|O31444|YBFB_BACSU Uncharacterized MFS-type transporter YbfB OS=Bacillus subtilis (strain 168) OX=224308 GN=ybfB PE=3 SV=1	OLP88013.1	putative 4-hydroxybenzoate transporter PcaK Symbiodinium microadriaticum	1.8e-87	66.087	transmembrane transport [GO:0055085]	integral component of membrane [GO:0016021]; plasma membrane [GO:0005886]		integral component of membrane [GO:0016021]; plasma membrane [GO:0005886]; transmembrane transport [GO:0055085]	Endoplasmic reticulum	0.3413
TRINITY_DN11985_c0_g1::TRINITY_DN11985_c0_g1_i2::g.32314::m.32314	-0.338872	0.0400652	26.818	7.51e-42	90.6183	sp|Q8GX78|ANTR2_ARATH Ascorbate transporter, chloroplastic OS=Arabidopsis thaliana OX=3702 GN=PHT4;4 PE=1 SV=1	OLP88595.1	putative anion transporter 2, chloroplastic Symbiodinium microadriaticum	2.2e-160	94.4563	L-ascorbic acid transmembrane transport [GO:0015882]; xanthophyll cycle [GO:0010028]	chloroplast [GO:0009507]; chloroplast envelope [GO:0009941]; chloroplast inner membrane [GO:0009706]; integral component of membrane [GO:0016021]; plastid [GO:0009536]	inorganic phosphate transmembrane transporter activity [GO:0005315]; L-ascorbic acid transmembrane transporter activity [GO:0015229]	chloroplast [GO:0009507]; chloroplast envelope [GO:0009941]; chloroplast inner membrane [GO:0009706]; integral component of membrane [GO:0016021]; plastid [GO:0009536]; inorganic phosphate transmembrane transporter activity [GO:0005315]; L-ascorbic acid transmembrane transporter activity [GO:0015229]; L-ascorbic acid transmembrane transport [GO:0015882]; xanthophyll cycle [GO:0010028]	Cell membrane	0.2667
TRINITY_DN12070_c0_g1::TRINITY_DN12070_c0_g1_i2::g.32614::m.32614	-0.539612	0.000158858	34.416	6.91e-16	33.0454	sp|P0AFS6|TQSA_SHIFL AI-2 transport protein TqsA OS=Shigella flexneri OX=623 GN=tqsA PE=3 SV=1	OLP88134.1	AI-2 transport protein TqsA Symbiodinium microadriaticum	7.4e-129	97.1922	quorum sensing [GO:0009372]	integral component of membrane [GO:0016021]; plasma membrane [GO:0005886]		integral component of membrane [GO:0016021]; plasma membrane [GO:0005886]; quorum sensing [GO:0009372]	Lysosome/Vacuole	0.4739
TRINITY_DN19664_c0_g2::TRINITY_DN19664_c0_g2_i15::g.100934::m.100934	-0.854831	7.01589e-15	39.172	1.45e-55	88.0682	sp|P54147|Y108_SYNY3 Putative ammonium transporter sll0108 OS=Synechocystis sp. (strain PCC 6803 / Kazusa) OX=1111708 GN=sll0108 PE=3 SV=1	OLP96184.1	Ammonium transporter 2 Symbiodinium microadriaticum	4.9e-125	97.1591		integral component of membrane [GO:0016021]; plasma membrane [GO:0005886]	ammonium transmembrane transporter activity [GO:0008519]	integral component of membrane [GO:0016021]; plasma membrane [GO:0005886]; ammonium transmembrane transporter activity [GO:0008519]	Lysosome/Vacuole	0.4803
TRINITY_DN19609_c0_g1::TRINITY_DN19609_c0_g1_i1::g.100335::m.100335	-1.05025	6.34291e-25	41.284	3.94e-14	70.6294	sp|Q07429|AMTB_BACSU Ammonium transporter OS=Bacillus subtilis (strain 168) OX=224308 GN=nrgA PE=1 SV=1	CCP37684.1	ammonium transporter, partial Symbiodinium sp. Freudenthal	1.5e-59	99.3007	nitrogen utilization [GO:0019740]	integral component of plasma membrane [GO:0005887]	ammonium transmembrane transporter activity [GO:0008519]	integral component of plasma membrane [GO:0005887]; ammonium transmembrane transporter activity [GO:0008519]; nitrogen utilization [GO:0019740]	Lysosome/Vacuole	0.279
TRINITY_DN12360_c0_g1::TRINITY_DN12360_c0_g1_i1::g.33639::m.33639	-0.364282	0.00146098	35.807	2.87e-90	88.1967	sp|P55189|YBAR_BACSU Putative sulfate transporter YbaR OS=Bacillus subtilis (strain 168) OX=224308 GN=ybaR PE=3 SV=2	WP_028094881.1	SulP family inorganic anion transporter Pseudodonghicola xiamenensis	4.7e-99	88.3607		integral component of membrane [GO:0016021]; plasma membrane [GO:0005886]	secondary active sulfate transmembrane transporter activity [GO:0008271]	integral component of membrane [GO:0016021]; plasma membrane [GO:0005886]; secondary active sulfate transmembrane transporter activity [GO:0008271]	Lysosome/Vacuole	0.7338
TRINITY_DN12539_c0_g1::TRINITY_DN12539_c0_g1_i1::g.34164::m.34164	-0.565662	0.0051705	21.739	1.93e-21	66.055	sp|P53273|YG35_YEAST Uncharacterized vacuolar membrane protein YGR125W OS=Saccharomyces cerevisiae (strain ATCC 204508 / S288c) OX=559292 GN=YGR125W PE=1 SV=1	OLP96184.1	Ammonium transporter 2 Symbiodinium microadriaticum	1.9e-246	98.5583		fungal-type vacuole [GO:0000324]; integral component of membrane [GO:0016021]; integral component of plasma membrane [GO:0005887]; vacuolar membrane [GO:0005774]	anion:anion antiporter activity [GO:0015301]; chaperone binding [GO:0051087]; secondary active sulfate transmembrane transporter activity [GO:0008271]; sulfate transmembrane transporter activity [GO:0015116]	fungal-type vacuole [GO:0000324]; integral component of membrane [GO:0016021]; integral component of plasma membrane [GO:0005887]; vacuolar membrane [GO:0005774]; anion:anion antiporter activity [GO:0015301]; chaperone binding [GO:0051087]; secondary active sulfate transmembrane transporter activity [GO:0008271]; sulfate transmembrane transporter activity [GO:0015116]	Lysosome/Vacuole	0.7568
TRINITY_DN12556_c0_g1::TRINITY_DN12556_c0_g1_i2::g.34355::m.34355	-7.62639	8.10144e-05	25.882	7.63e-05	42.7822	sp|Q8BY79|S35G1_MOUSE Solute carrier family 35 member G1 OS=Mus musculus OX=10090 GN=Slc35g1 PE=2 SV=1	OLP88554.1	putative transport protein Symbiodinium microadriaticum	2.9e-78	97.6378	calcium ion export across plasma membrane [GO:1990034]; regulation of cytosolic calcium ion concentration [GO:0051480]	endoplasmic reticulum membrane [GO:0005789]; integral component of membrane [GO:0016021]; plasma membrane [GO:0005886]		endoplasmic reticulum membrane [GO:0005789]; integral component of membrane [GO:0016021]; plasma membrane [GO:0005886]; calcium ion export across plasma membrane [GO:1990034]; regulation of cytosolic calcium ion concentration [GO:0051480]	Lysosome/Vacuole	0.3108
TRINITY_DN12587_c0_g1::TRINITY_DN12587_c0_g1_i1::g.34451::m.34451	-0.441439	0.00105183	23.21	2.93e-11	91.0345	sp|A1L272|S29A4_DANRE Equilibrative nucleoside transporter 4 OS=Danio rerio OX=7955 GN=slc29a4 PE=2 SV=1	XP_002778127.1	equilibrative nucleoside transporter, putative Perkinsus marinus ATCC 50983 >EER09922.1 equilibrative nucleoside transporter, putative Perkinsus marinus ATCC 50983	1.7e-95	87.8161		integral component of membrane [GO:0016021]; plasma membrane [GO:0005886]	monoamine transmembrane transporter activity [GO:0008504]; nucleoside transmembrane transporter activity [GO:0005337]	integral component of membrane [GO:0016021]; plasma membrane [GO:0005886]; monoamine transmembrane transporter activity [GO:0008504]; nucleoside transmembrane transporter activity [GO:0005337]	Golgi apparatus	0.3995
TRINITY_DN13873_c0_g1::TRINITY_DN13873_c0_g1_i2::g.40034::m.40034	-2.1298	0.0018906	39.514	1.96e-93	81.1935	sp|Q9FNU2|AB25B_ORYSJ ABC transporter B family member 25 OS=Oryza sativa subsp. japonica OX=39947 GN=OsABCB25 PE=2 SV=1	CBN78490.1	ATP-binding cassette transporter, subfamily B, member 4, group TAP protein PpABCB4 MET type Ectocarpus siliculosus	3.5e-117	82.6401	aluminum ion transmembrane transport [GO:1902602]; cellular aluminum ion homeostasis [GO:0010217]; response to aluminum ion [GO:0010044]	integral component of membrane [GO:0016021]; plant-type vacuole membrane [GO:0009705]	aluminum ion transmembrane transporter activity [GO:0015083]; ATPase activity, coupled to transmembrane movement of substances [GO:0042626]; ATP binding [GO:0005524]	integral component of membrane [GO:0016021]; plant-type vacuole membrane [GO:0009705]; aluminum ion transmembrane transporter activity [GO:0015083]; ATP binding [GO:0005524]; ATPase activity, coupled to transmembrane movement of substances [GO:0042626]; aluminum ion transmembrane transport [GO:1902602]; cellular aluminum ion homeostasis [GO:0010217]; response to aluminum ion [GO:0010044]	Cell membrane	0.3439
TRINITY_DN12633_c0_g2::TRINITY_DN12633_c0_g2_i1::g.34494::m.34494	-0.248021	0.0112973	32.603	1.82e-104	68.3962	sp|Q6Z0E2|CCC1_ORYSJ Cation-chloride cotransporter 1 OS=Oryza sativa subsp. japonica OX=39947 GN=CCC1 PE=2 SV=1	OLQ02844.1	Cation-chloride cotransporter 2 Symbiodinium microadriaticum	2.3e-279	64.1509	cell volume homeostasis [GO:0006884]; chloride ion homeostasis [GO:0055064]; chloride transmembrane transport [GO:1902476]; chloride transport [GO:0006821]; potassium ion homeostasis [GO:0055075]; potassium ion import across plasma membrane [GO:1990573]; potassium ion transmembrane transport [GO:0071805]	cell [GO:0005623]; integral component of membrane [GO:0016021]	potassium:chloride symporter activity [GO:0015379]	cell [GO:0005623]; integral component of membrane [GO:0016021]; potassium:chloride symporter activity [GO:0015379]; cell volume homeostasis [GO:0006884]; chloride ion homeostasis [GO:0055064]; chloride transmembrane transport [GO:1902476]; chloride transport [GO:0006821]; potassium ion homeostasis [GO:0055075]; potassium ion import across plasma membrane [GO:1990573]; potassium ion transmembrane …	Cell membrane	0.6763	IPR004841-Amino acid permease/ SLC12A domain; IPR018491-SLC12A transporter, C-terminal	amino acid permeas/slc12a
TRINITY_DN19690_c1_g1::TRINITY_DN19690_c1_g1_i3::g.101343::m.101343	-2.46351	0.00760379	40.306	3.97e-32	61.7834	sp|P54147|Y108_SYNY3 Putative ammonium transporter sll0108 OS=Synechocystis sp. (strain PCC 6803 / Kazusa) OX=1111708 GN=sll0108 PE=3 SV=1	OLP96184.1	Ammonium transporter 2 Symbiodinium microadriaticum	5.6e-80	85.0318		integral component of membrane [GO:0016021]; plasma membrane [GO:0005886]	ammonium transmembrane transporter activity [GO:0008519]	integral component of membrane [GO:0016021]; plasma membrane [GO:0005886]; ammonium transmembrane transporter activity [GO:0008519]	Lysosome/Vacuole	0.4908
TRINITY_DN13657_c0_g1::TRINITY_DN13657_c0_g1_i2::g.39078::m.39078	-0.994583	0.000255559	29.902	7.25e-77	87.5367	sp|Q6GIX1|CADA_STAAR Probable cadmium-transporting ATPase OS=Staphylococcus aureus (strain MRSA252) OX=282458 GN=cadA PE=3 SV=1	OLP86726.1	putative cadmium-transporting ATPase Symbiodinium microadriaticum	3.2e-237	98.6804	iron ion homeostasis [GO:0055072]	integral component of membrane [GO:0016021]; plasma membrane [GO:0005886]	ATP binding [GO:0005524]; cadmium-exporting ATPase activity [GO:0008551]; metal ion binding [GO:0046872]	integral component of membrane [GO:0016021]; plasma membrane [GO:0005886]; ATP binding [GO:0005524]; cadmium-exporting ATPase activity [GO:0008551]; metal ion binding [GO:0046872]; iron ion homeostasis [GO:0055072]	Lysosome/Vacuole	0.3481
TRINITY_DN19230_c0_g2::TRINITY_DN19230_c0_g2_i5::g.90754::m.90754	-0.47444	0.00779515	34.8	2.81e-157	89.5522	sp|Q73E41|BACA1_BACC1 Calcium-transporting ATPase 1 OS=Bacillus cereus (strain ATCC 10987 / NRS 248) OX=222523 GN=BCE_0519 PE=1 SV=1	OLQ04979.1	Calcium-transporting ATPase 1 Symbiodinium microadriaticum	0	98.2276		integral component of membrane [GO:0016021]; plasma membrane [GO:0005886]	ATP binding [GO:0005524]; calcium-transporting ATPase activity [GO:0005388]; metal ion binding [GO:0046872]	integral component of membrane [GO:0016021]; plasma membrane [GO:0005886]; ATP binding [GO:0005524]; calcium-transporting ATPase activity [GO:0005388]; metal ion binding [GO:0046872]	Cell membrane	0.3823
TRINITY_DN13813_c0_g1::TRINITY_DN13813_c0_g1_i3::g.39839::m.39839	-0.746685	0.0158079	35.701	0	73.0982	sp|O94296|YOOC_SCHPO Probable phospholipid-transporting ATPase C887.12 OS=Schizosaccharomyces pombe (strain 972 / ATCC 24843) OX=284812 GN=SPBC887.12 PE=3 SV=1	OLQ09111.1	putative phospholipid-transporting ATPase IB Symbiodinium microadriaticum	1e-256	97.9253	endocytic recycling [GO:0032456]; intracellular protein transport [GO:0006886]; phospholipid translocation [GO:0045332]; post-Golgi vesicle-mediated transport [GO:0006892]	endoplasmic reticulum [GO:0005783]; endoplasmic reticulum membrane [GO:0005789]; integral component of membrane [GO:0016021]; plasma membrane [GO:0005886]; trans-Golgi network [GO:0005802]	ATP binding [GO:0005524]; magnesium ion binding [GO:0000287]; phospholipid-translocating ATPase activity [GO:0004012]	endoplasmic reticulum [GO:0005783]; endoplasmic reticulum membrane [GO:0005789]; integral component of membrane [GO:0016021]; plasma membrane [GO:0005886]; trans-Golgi network [GO:0005802]; ATP binding [GO:0005524]; magnesium ion binding [GO:0000287]; phospholipid-translocating ATPase activity [GO:0004012]; endocytic recycling [GO:0032456]; intracellular protein transport [GO:0006886]; phospholip…	Cell membrane	0.4834
TRINITY_DN14805_c0_g1::TRINITY_DN14805_c0_g1_i1::g.44673::m.44673	-0.847585	3.20042e-06	23.853	4.7e-17	86.0759	sp|Q28HE5|S38A6_XENTR Probable sodium-coupled neutral amino acid transporter 6 OS=Xenopus tropicalis OX=8364 GN=slc38a6 PE=2 SV=1	OLQ11026.1	putative sodium-coupled neutral amino acid transporter 6 Symbiodinium microadriaticum	7.1e-103	80.5907	amino acid transmembrane transport [GO:0003333]; sodium ion transport [GO:0006814]	integral component of plasma membrane [GO:0005887]; plasma membrane [GO:0005886]	amino acid transmembrane transporter activity [GO:0015171]	integral component of plasma membrane [GO:0005887]; plasma membrane [GO:0005886]; amino acid transmembrane transporter activity [GO:0015171]; amino acid transmembrane transport [GO:0003333]; sodium ion transport [GO:0006814]	Lysosome/Vacuole	0.7337
TRINITY_DN14948_c0_g1::TRINITY_DN14948_c0_g1_i2::g.45304::m.45304	-8.33075	1.03706e-05	22.438	4.77e-19	83.3333	sp|Q6IR74|CTL1_XENLA Choline transporter-like protein 1 OS=Xenopus laevis OX=8355 GN=slc44a1 PE=2 SV=2	OLQ10539.1	Choline transporter-like protein 1 Symbiodinium microadriaticum	1.1e-147	88.4259		integral component of membrane [GO:0016021]		integral component of membrane [GO:0016021]	Lysosome/Vacuole	0.311
TRINITY_DN16150_c0_g1::TRINITY_DN16150_c0_g1_i2::g.52114::m.52114	-9.25971	1.45619e-09	26.846	6.54e-05	54.1985	sp|Q830V1|MGTE_ENTFA Magnesium transporter MgtE OS=Enterococcus faecalis (strain ATCC 700802 / V583) OX=226185 GN=mgtE PE=1 SV=1	OLP77263.1	Magnesium transporter MgtE Symbiodinium microadriaticum	2.5e-17	55.7252		integral component of membrane [GO:0016021]; plasma membrane [GO:0005886]	magnesium ion transmembrane transporter activity [GO:0015095]; metal ion binding [GO:0046872]	integral component of membrane [GO:0016021]; plasma membrane [GO:0005886]; magnesium ion transmembrane transporter activity [GO:0015095]; metal ion binding [GO:0046872]	Endoplasmic reticulum	0.3867
TRINITY_DN19384_c0_g1::TRINITY_DN19384_c0_g1_i3::g.94034::m.94034	-0.596816	7.26403e-11	31.424	3.91e-77	93.8111	sp|Q64343|ABCG1_MOUSE ATP-binding cassette sub-family G member 1 OS=Mus musculus OX=10090 GN=Abcg1 PE=1 SV=1	OLP95966.1	ABC transporter ATP-binding protein/permease wht-1 Symbiodinium microadriaticum	2.1e-232	93.8111	amyloid precursor protein catabolic process [GO:0042987]; cellular response to high density lipoprotein particle stimulus [GO:0071403]; cholesterol efflux [GO:0033344]; cholesterol homeostasis [GO:0042632]; cholesterol metabolic process [GO:0008203]; cholesterol transport [GO:0030301]; glycoprotein transport [GO:0034436]; high-density lipoprotein particle remodeling [GO:0034375]; intracellular ch…	endosome [GO:0005768]; external side of plasma membrane [GO:0009897]; integral component of membrane [GO:0016021]; mitochondrion [GO:0005739]; plasma membrane [GO:0005886]; recycling endosome [GO:0055037]	ADP binding [GO:0043531]; ATPase activity, coupled to transmembrane movement of substances [GO:0042626]; ATP binding [GO:0005524]; cholesterol transporter activity [GO:0017127]; glycoprotein transporter activity [GO:0034437]; phospholipid transporter activity [GO:0005548]; protein heterodimerization activity [GO:0046982]; protein homodimerization activity [GO:0042803]; sterol-transporting ATPase …	endosome [GO:0005768]; external side of plasma membrane [GO:0009897]; integral component of membrane [GO:0016021]; mitochondrion [GO:0005739]; plasma membrane [GO:0005886]; recycling endosome [GO:0055037]; ADP binding [GO:0043531]; ATP binding [GO:0005524]; ATPase activity, coupled to transmembrane movement of substances [GO:0042626]; cholesterol transporter activity [GO:0017127]; glycoprotein tr…	Lysosome/Vacuole	0.4993
TRINITY_DN30694_c0_g1::TRINITY_DN30694_c0_g1_i1::g.123971::m.123971	-0.666158	1.53248e-13	23.1	7e-11	45.4161	sp|Q9WZ31|CORA_THEMA Cobalt/magnesium transport protein CorA OS=Thermotoga maritima (strain ATCC 43589 / MSB8 / DSM 3109 / JCM 10099) OX=243274 GN=corA PE=1 SV=1	AHH80646.1	CorA metal ion transporter family, partial Durinskia baltica	2.9e-100	76.8688	cobalt ion transport [GO:0006824]; magnesium ion transmembrane transport [GO:1903830]; protein homooligomerization [GO:0051260]	integral component of plasma membrane [GO:0005887]	cobalt ion binding [GO:0050897]; cobalt ion transmembrane transporter activity [GO:0015087]; identical protein binding [GO:0042802]; magnesium ion binding [GO:0000287]; magnesium ion transmembrane transporter activity [GO:0015095]	integral component of plasma membrane [GO:0005887]; cobalt ion binding [GO:0050897]; cobalt ion transmembrane transporter activity [GO:0015087]; identical protein binding [GO:0042802]; magnesium ion binding [GO:0000287]; magnesium ion transmembrane transporter activity [GO:0015095]; cobalt ion transport [GO:0006824]; magnesium ion transmembrane transport [GO:1903830]; protein homooligomerization …	Endoplasmic reticulum	0.4029
TRINITY_DN19690_c1_g3::TRINITY_DN19690_c1_g3_i3::g.101338::m.101338	-0.540884	4.18793e-08	38.075	2.75e-39	90.1186	sp|Q9ZPJ8|AMT12_ARATH Ammonium transporter 1 member 2 OS=Arabidopsis thaliana OX=3702 GN=AMT1-2 PE=1 SV=1	OLP80148.1	Ammonium transporter 1 member 1 Symbiodinium microadriaticum	4.8e-98	96.8379	ammonium transmembrane transport [GO:0072488]; ammonium transport [GO:0015696]; methylammonium transport [GO:0015843]; response to nematode [GO:0009624]	integral component of plasma membrane [GO:0005887]; plasma membrane [GO:0005886]	ammonium transmembrane transporter activity [GO:0008519]	integral component of plasma membrane [GO:0005887]; plasma membrane [GO:0005886]; ammonium transmembrane transporter activity [GO:0008519]; ammonium transmembrane transport [GO:0072488]; ammonium transport [GO:0015696]; methylammonium transport [GO:0015843]; response to nematode [GO:0009624]	Cell membrane	0.4159
TRINITY_DN19026_c0_g1::TRINITY_DN19026_c0_g1_i7::g.85554::m.85554	-0.682621	5.97133e-08	30	7.17e-14	31.5589	sp|Q87FV4|MDTL_VIBPA Multidrug resistance protein MdtL OS=Vibrio parahaemolyticus serotype O3:K6 (strain RIMD 2210633) OX=223926 GN=mdtL PE=3 SV=1	OLQ01399.1	putative MFS-type transporter YdgK Symbiodinium microadriaticum	1.4e-104	77.3764		integral component of membrane [GO:0016021]; plasma membrane [GO:0005886]	transmembrane transporter activity [GO:0022857]	integral component of membrane [GO:0016021]; plasma membrane [GO:0005886]; transmembrane transporter activity [GO:0022857]	Lysosome/Vacuole	0.4685
TRINITY_DN16473_c0_g2::TRINITY_DN16473_c0_g2_i1::g.54285::m.54285	-0.62555	2.15773e-07	33.49	1.39e-156	96.5585	sp|P54707|AT12A_HUMAN Potassium-transporting ATPase alpha chain 2 OS=Homo sapiens OX=9606 GN=ATP12A PE=1 SV=3	OLP79721.1	Potassium-transporting ATPase alpha chain 2 Symbiodinium microadriaticum	2e-219	81.1209	ATP hydrolysis coupled proton transport [GO:0015991]; cellular potassium ion homeostasis [GO:0030007]; cellular sodium ion homeostasis [GO:0006883]; potassium ion import across plasma membrane [GO:1990573]; regulation of pH [GO:0006885]; sodium ion export across plasma membrane [GO:0036376]	basolateral plasma membrane [GO:0016323]; plasma membrane [GO:0005886]; potassium:proton exchanging ATPase complex [GO:0005889]	ATP binding [GO:0005524]; metal ion binding [GO:0046872]; potassium:proton exchanging ATPase activity [GO:0008900]; sodium:potassium-exchanging ATPase activity [GO:0005391]	basolateral plasma membrane [GO:0016323]; plasma membrane [GO:0005886]; potassium:proton exchanging ATPase complex [GO:0005889]; ATP binding [GO:0005524]; metal ion binding [GO:0046872]; potassium:proton exchanging ATPase activity [GO:0008900]; sodium:potassium-exchanging ATPase activity [GO:0005391]; ATP hydrolysis coupled proton transport [GO:0015991]; cellular potassium ion homeostasis [GO:003…	Cell membrane	0.3776
TRINITY_DN17717_c0_g5::TRINITY_DN17717_c0_g5_i2::g.64793::m.64793	-9.20479	2.03326e-11	20.623	1.17e-13	93.5441	sp|O13718|VTC2_SCHPO Vacuolar transporter chaperone 2 OS=Schizosaccharomyces pombe (strain 972 / ATCC 24843) OX=284812 GN=vtc2 PE=1 SV=1	OLP85450.1	Vacuolar transporter chaperone 2 Symbiodinium microadriaticum	1.4e-209	94.0711	autophagy [GO:0006914]; vacuolar transport [GO:0007034]; vacuole fusion, non-autophagic [GO:0042144]	fungal-type vacuole membrane [GO:0000329]; integral component of membrane [GO:0016021]; vacuolar transporter chaperone complex [GO:0033254]		fungal-type vacuole membrane [GO:0000329]; integral component of membrane [GO:0016021]; vacuolar transporter chaperone complex [GO:0033254]; autophagy [GO:0006914]; vacuolar transport [GO:0007034]; vacuole fusion, non-autophagic [GO:0042144]	Lysosome/Vacuole	0.6865
TRINITY_DN16833_c0_g2::TRINITY_DN16833_c0_g2_i1::g.56501::m.56501	-0.299912	0.015603	34.273	1.03e-72	86.692	sp|P54147|Y108_SYNY3 Putative ammonium transporter sll0108 OS=Synechocystis sp. (strain PCC 6803 / Kazusa) OX=1111708 GN=sll0108 PE=3 SV=1	OLQ10764.1	putative ammonium transporter Symbiodinium microadriaticum	6.6e-134	89.924		integral component of membrane [GO:0016021]; plasma membrane [GO:0005886]	ammonium transmembrane transporter activity [GO:0008519]	integral component of membrane [GO:0016021]; plasma membrane [GO:0005886]; ammonium transmembrane transporter activity [GO:0008519]	Cell membrane	0.4994
TRINITY_DN16845_c0_g2::TRINITY_DN16845_c0_g2_i2::g.56603::m.56603	-0.46409	0.0297094	25.949	7.13e-11	79.8469	sp|Q2M3R5|S35G1_HUMAN Solute carrier family 35 member G1 OS=Homo sapiens OX=9606 GN=SLC35G1 PE=1 SV=1	OLQ14932.1	putative transport protein Symbiodinium microadriaticum	1.6e-87	79.0816	calcium ion export across plasma membrane [GO:1990034]; regulation of cytosolic calcium ion concentration [GO:0051480]	endoplasmic reticulum membrane [GO:0005789]; integral component of membrane [GO:0016021]; plasma membrane [GO:0005886]		endoplasmic reticulum membrane [GO:0005789]; integral component of membrane [GO:0016021]; plasma membrane [GO:0005886]; calcium ion export across plasma membrane [GO:1990034]; regulation of cytosolic calcium ion concentration [GO:0051480]	Golgi apparatus	0.318
TRINITY_DN28384_c0_g1::TRINITY_DN28384_c0_g1_i1::g.120614::m.120614	-0.570587	2.14309e-08	28.81	6.86e-42	55.0122	sp|P54144|AMT11_ARATH Ammonium transporter 1 member 1 OS=Arabidopsis thaliana OX=3702 GN=AMT1-1 PE=1 SV=1	OLP90880.1	Ammonium transporter 1 member 1 Symbiodinium microadriaticum	1e-149	88.9976	ammonium transmembrane transport [GO:0072488]; ammonium transport [GO:0015696]; lateral root branching [GO:0080181]; lateral root formation [GO:0010311]; protein polymerization [GO:0051258]; response to abscisic acid [GO:0009737]; response to karrikin [GO:0080167]	integral component of plasma membrane [GO:0005887]; nucleus [GO:0005634]; plasma membrane [GO:0005886]; plasmodesma [GO:0009506]	ammonium transmembrane transporter activity [GO:0008519]; protein self-association [GO:0043621]	integral component of plasma membrane [GO:0005887]; nucleus [GO:0005634]; plasma membrane [GO:0005886]; plasmodesma [GO:0009506]; ammonium transmembrane transporter activity [GO:0008519]; protein self-association [GO:0043621]; ammonium transmembrane transport [GO:0072488]; ammonium transport [GO:0015696]; lateral root branching [GO:0080181]; lateral root formation [GO:0010311]; protein polymeriza…	Cell membrane	0.5666	IPR024041-Ammonium transporter AmtB-like domain	ammonium transporter
TRINITY_DN17549_c0_g1::TRINITY_DN17549_c0_g1_i8::g.62201::m.62201	-5.07687	9.93808e-09	36.072	4.65e-87	72.0478	sp|Q56A55|ABCB8_DANRE ATP-binding cassette sub-family B member 8, mitochondrial OS=Danio rerio OX=7955 GN=abcb8 PE=2 SV=1	OLQ02413.1	ABC transporter B family member 4 Symbiodinium microadriaticum	0	94.7683		integral component of membrane [GO:0016021]; mitochondrial inner membrane [GO:0005743]	ATPase activity, coupled to transmembrane movement of substances [GO:0042626]; ATP binding [GO:0005524]	integral component of membrane [GO:0016021]; mitochondrial inner membrane [GO:0005743]; ATP binding [GO:0005524]; ATPase activity, coupled to transmembrane movement of substances [GO:0042626]	Lysosome/Vacuole	0.3923
TRINITY_DN17125_c0_g9::TRINITY_DN17125_c0_g9_i1::g.58834::m.58834	-0.538027	0.000129902	35.862	1.55e-110	76.5533	sp|P51791|CLCN3_MOUSE H(+)/Cl(-) exchange transporter 3 OS=Mus musculus OX=10090 GN=Clcn3 PE=1 SV=2	OLP81223.1	H(+)/Cl(-) exchange transporter 5 Symbiodinium microadriaticum	1.3e-147	62.2509	adult locomotory behavior [GO:0008344]; chloride transmembrane transport [GO:1902476]; chloride transport [GO:0006821]; ion transport [GO:0006811]; negative regulation of cell volume [GO:0045794]; neuron cellular homeostasis [GO:0070050]; phagocytosis, engulfment [GO:0006911]; photoreceptor cell maintenance [GO:0045494]; positive regulation of reactive oxygen species biosynthetic process [GO:1903…	apical plasma membrane [GO:0016324]; axon terminus [GO:0043679]; cytoplasmic vesicle [GO:0031410]; early endosome [GO:0005769]; early endosome membrane [GO:0031901]; endosome [GO:0005768]; external side of plasma membrane [GO:0009897]; GABA-ergic synapse [GO:0098982]; glutamatergic synapse [GO:0098978]; Golgi apparatus [GO:0005794]; inhibitory synapse [GO:0060077]; integral component of membrane …	antiporter activity [GO:0015297]; ATP binding [GO:0005524]; chloride channel activity [GO:0005254]; chloride ion binding [GO:0031404]; ion channel activity [GO:0005216]; PDZ domain binding [GO:0030165]; protein heterodimerization activity [GO:0046982]; solute:proton antiporter activity [GO:0015299]; voltage-gated chloride channel activity [GO:0005247]; voltage-gated ion channel activity [GO:00052…	apical plasma membrane [GO:0016324]; axon terminus [GO:0043679]; cytoplasmic vesicle [GO:0031410]; early endosome [GO:0005769]; early endosome membrane [GO:0031901]; endosome [GO:0005768]; external side of plasma membrane [GO:0009897]; GABA-ergic synapse [GO:0098982]; glutamatergic synapse [GO:0098978]; Golgi apparatus [GO:0005794]; inhibitory synapse [GO:0060077]; integral component of membrane …	Lysosome/Vacuole	0.6663
TRINITY_DN17717_c0_g5::TRINITY_DN17717_c0_g5_i1::g.64775::m.64775	-0.465696	7.9019e-05	20.566	8.1e-14	99.7218	sp|O13718|VTC2_SCHPO Vacuolar transporter chaperone 2 OS=Schizosaccharomyces pombe (strain 972 / ATCC 24843) OX=284812 GN=vtc2 PE=1 SV=1	OLP85450.1	Vacuolar transporter chaperone 2 Symbiodinium microadriaticum	3e-209	99.1655	autophagy [GO:0006914]; vacuolar transport [GO:0007034]; vacuole fusion, non-autophagic [GO:0042144]	fungal-type vacuole membrane [GO:0000329]; integral component of membrane [GO:0016021]; vacuolar transporter chaperone complex [GO:0033254]		fungal-type vacuole membrane [GO:0000329]; integral component of membrane [GO:0016021]; vacuolar transporter chaperone complex [GO:0033254]; autophagy [GO:0006914]; vacuolar transport [GO:0007034]; vacuole fusion, non-autophagic [GO:0042144]	Lysosome/Vacuole	0.6864
TRINITY_DN17178_c0_g1::TRINITY_DN17178_c0_g1_i4::g.59091::m.59091	-3.01427	2.61266e-05	22.3	2.95e-11	96.0396	sp|Q17JQ7|CTLH1_AEDAE CTL-like protein 1 OS=Aedes aegypti OX=7159 GN=AAEL001935 PE=3 SV=1	OLP90289.1	Choline transporter-like protein 2 Symbiodinium microadriaticum	3.1e-83	73.2673		integral component of membrane [GO:0016021]		integral component of membrane [GO:0016021]	Cell membrane	0.4419
TRINITY_DN12556_c0_g2::TRINITY_DN12556_c0_g2_i1::g.34352::m.34352	-0.427268	0.03323					OLP88554.1	putative transport protein Symbiodinium microadriaticum	2.8e-101	96.9072	#N/A	#N/A	#N/A	#N/A	Lysosome/Vacuole	0.4429
TRINITY_DN17288_c0_g1::TRINITY_DN17288_c0_g1_i1::g.60421::m.60421	-0.312192	0.0304143	23.636	1.45e-10	88.5281	sp|Q8LPF4|AVT1E_ARATH Amino acid transporter AVT1E OS=Arabidopsis thaliana OX=3702 GN=AVT1E PE=2 SV=1	OLQ14665.1	putative sodium-coupled neutral amino acid transporter 6 Symbiodinium microadriaticum	6.4e-141	95.8874	amino acid transmembrane transport [GO:0003333]	integral component of membrane [GO:0016021]; vacuolar membrane [GO:0005774]	amino acid transmembrane transporter activity [GO:0015171]	integral component of membrane [GO:0016021]; vacuolar membrane [GO:0005774]; amino acid transmembrane transporter activity [GO:0015171]; amino acid transmembrane transport [GO:0003333]	Lysosome/Vacuole	0.4429
TRINITY_DN17427_c0_g2::TRINITY_DN17427_c0_g2_i2::g.61597::m.61597	-0.624527	0.000459974	32.014	4.73e-90	87.1212	sp|Q8T9W2|ABCB5_DICDI ABC transporter B family member 5 OS=Dictyostelium discoideum OX=44689 GN=abcB5 PE=3 SV=1	OLQ08179.1	Iron-sulfur clusters transporter ATM1, mitochondrial Symbiodinium microadriaticum	9.8e-143	61.8182	cellular iron ion homeostasis [GO:0006879]; culmination involved in sorocarp development [GO:0031154]	ATP-binding cassette (ABC) transporter complex [GO:0043190]; mitochondrial inner membrane [GO:0005743]; mitochondrion [GO:0005739]	ATPase activity, coupled to transmembrane movement of substances [GO:0042626]; ATP binding [GO:0005524]; transporter activity [GO:0005215]	ATP-binding cassette (ABC) transporter complex [GO:0043190]; mitochondrial inner membrane [GO:0005743]; mitochondrion [GO:0005739]; ATP binding [GO:0005524]; ATPase activity, coupled to transmembrane movement of substances [GO:0042626]; transporter activity [GO:0005215]; cellular iron ion homeostasis [GO:0006879]; culmination involved in sorocarp development [GO:0031154]	Plastid	0.9968
TRINITY_DN17549_c0_g1::TRINITY_DN17549_c0_g1_i2::g.62189::m.62189	-0.762392	0.0293808	42.09	1.25e-81	86.5672	sp|Q9FNU2|AB25B_ORYSJ ABC transporter B family member 25 OS=Oryza sativa subsp. japonica OX=39947 GN=OsABCB25 PE=2 SV=1	OLQ02413.1	ABC transporter B family member 4 Symbiodinium microadriaticum	1.8e-184	91.2935	aluminum ion transmembrane transport [GO:1902602]; cellular aluminum ion homeostasis [GO:0010217]; response to aluminum ion [GO:0010044]	integral component of membrane [GO:0016021]; plant-type vacuole membrane [GO:0009705]	aluminum ion transmembrane transporter activity [GO:0015083]; ATPase activity, coupled to transmembrane movement of substances [GO:0042626]; ATP binding [GO:0005524]	integral component of membrane [GO:0016021]; plant-type vacuole membrane [GO:0009705]; aluminum ion transmembrane transporter activity [GO:0015083]; ATP binding [GO:0005524]; ATPase activity, coupled to transmembrane movement of substances [GO:0042626]; aluminum ion transmembrane transport [GO:1902602]; cellular aluminum ion homeostasis [GO:0010217]; response to aluminum ion [GO:0010044]	Endoplasmic reticulum	0.4697
TRINITY_DN15026_c0_g2::TRINITY_DN15026_c0_g2_i1::g.45738::m.45738	-0.424623	0.00512847					OLQ05990.1	UDP-N-acetylglucosamine transporter Symbiodinium microadriaticum	7.7e-149	94.4751	#N/A	#N/A	#N/A	#N/A	Lysosome/Vacuole	0.2739
TRINITY_DN25390_c0_g1::TRINITY_DN25390_c0_g1_i1::g.115726::m.115726	-0.718441	4.67991e-07	28.718	8.75e-48	77.5551	sp|Q10074|AVT3_SCHPO Vacuolar amino acid transporter 3 OS=Schizosaccharomyces pombe (strain 972 / ATCC 24843) OX=284812 GN=avt3 PE=1 SV=1	OLP87495.1	Vacuolar amino acid transporter 3 Symbiodinium microadriaticum	7.5e-127	68.9379	amino acid transmembrane transport [GO:0003333]; L-arginine transmembrane export from vacuole [GO:1990818]; L-histidine transmembrane export from vacuole [GO:0089708]; L-lysine transmembrane export from vacuole [GO:0089707]; sporulation resulting in formation of a cellular spore [GO:0030435]	endoplasmic reticulum [GO:0005783]; endoplasmic reticulum membrane [GO:0005789]; fungal-type vacuole membrane [GO:0000329]; integral component of membrane [GO:0016021]	amino acid transmembrane transporter activity [GO:0015171]; L-arginine transmembrane transporter activity [GO:0061459]; L-histidine transmembrane transporter activity [GO:0005290]; L-lysine transmembrane transporter activity [GO:0015189]	endoplasmic reticulum [GO:0005783]; endoplasmic reticulum membrane [GO:0005789]; fungal-type vacuole membrane [GO:0000329]; integral component of membrane [GO:0016021]; amino acid transmembrane transporter activity [GO:0015171]; L-arginine transmembrane transporter activity [GO:0061459]; L-histidine transmembrane transporter activity [GO:0005290]; L-lysine transmembrane transporter activity [GO:0…	Lysosome/Vacuole	0.5544
TRINITY_DN19114_c0_g2::TRINITY_DN19114_c0_g2_i1::g.87861::m.87861	-0.354221	0.0144412	32.369	8.67e-84	89.6082	sp|P02730|B3AT_HUMAN Band 3 anion transport protein OS=Homo sapiens OX=9606 GN=SLC4A1 PE=1 SV=3	OLQ07884.1	Electrogenic sodium bicarbonate cotransporter 1 Symbiodinium microadriaticum	8.2e-242	97.1039	anion transport [GO:0006820]; bicarbonate transport [GO:0015701]; cellular ion homeostasis [GO:0006873]; chloride transport [GO:0006821]; regulation of intracellular pH [GO:0051453]	basolateral plasma membrane [GO:0016323]; blood microparticle [GO:0072562]; cortical cytoskeleton [GO:0030863]; extracellular exosome [GO:0070062]; integral component of membrane [GO:0016021]; integral component of plasma membrane [GO:0005887]; plasma membrane [GO:0005886]; Z disc [GO:0030018]	anion:anion antiporter activity [GO:0015301]; anion transmembrane transporter activity [GO:0008509]; ankyrin binding [GO:0030506]; bicarbonate transmembrane transporter activity [GO:0015106]; chloride transmembrane transporter activity [GO:0015108]; inorganic anion exchanger activity [GO:0005452]; protein homodimerization activity [GO:0042803]; protein membrane anchor [GO:0043495]	basolateral plasma membrane [GO:0016323]; blood microparticle [GO:0072562]; cortical cytoskeleton [GO:0030863]; extracellular exosome [GO:0070062]; integral component of membrane [GO:0016021]; integral component of plasma membrane [GO:0005887]; plasma membrane [GO:0005886]; Z disc [GO:0030018]; anion transmembrane transporter activity [GO:0008509]; anion:anion antiporter activity [GO:0015301]; an…	Cell membrane	0.4136
TRINITY_DN24852_c0_g1::TRINITY_DN24852_c0_g1_i1::g.114455::m.114455	-0.686837	0.000752636					OLQ07566.1	Metal transporter CNNM4 Symbiodinium microadriaticum	3.4e-83	90.1408	#N/A	#N/A	#N/A	#N/A	Cell membrane	0.3066
TRINITY_DN18045_c0_g3::TRINITY_DN18045_c0_g3_i2::g.68086::m.68086	-1.38882	0.000925865	25.113	1.62e-24	96.3636	sp|Q969I6|S38A4_HUMAN Sodium-coupled neutral amino acid transporter 4 OS=Homo sapiens OX=9606 GN=SLC38A4 PE=1 SV=1	OLP94784.1	Vacuolar amino acid transporter 2 Symbiodinium microadriaticum	3.8e-155	95.8442	amino acid transmembrane transport [GO:0003333]; amino acid transport [GO:0006865]; sodium ion transport [GO:0006814]	integral component of plasma membrane [GO:0005887]; plasma membrane [GO:0005886]	amino acid transmembrane transporter activity [GO:0015171]; symporter activity [GO:0015293]	integral component of plasma membrane [GO:0005887]; plasma membrane [GO:0005886]; amino acid transmembrane transporter activity [GO:0015171]; symporter activity [GO:0015293]; amino acid transmembrane transport [GO:0003333]; amino acid transport [GO:0006865]; sodium ion transport [GO:0006814]	Lysosome/Vacuole	0.5224
TRINITY_DN18091_c0_g2::TRINITY_DN18091_c0_g2_i1::g.68516::m.68516	-0.38417	0.000121638	23.333	2.17e-07	26.6968	sp|Q9WZ31|CORA_THEMA Cobalt/magnesium transport protein CorA OS=Thermotoga maritima (strain ATCC 43589 / MSB8 / DSM 3109 / JCM 10099) OX=243274 GN=corA PE=1 SV=1	OLP95351.1	Magnesium transport protein CorA Symbiodinium microadriaticum	2e-119	77.9789	cobalt ion transport [GO:0006824]; magnesium ion transmembrane transport [GO:1903830]; protein homooligomerization [GO:0051260]	integral component of plasma membrane [GO:0005887]	cobalt ion binding [GO:0050897]; cobalt ion transmembrane transporter activity [GO:0015087]; identical protein binding [GO:0042802]; magnesium ion binding [GO:0000287]; magnesium ion transmembrane transporter activity [GO:0015095]	integral component of plasma membrane [GO:0005887]; cobalt ion binding [GO:0050897]; cobalt ion transmembrane transporter activity [GO:0015087]; identical protein binding [GO:0042802]; magnesium ion binding [GO:0000287]; magnesium ion transmembrane transporter activity [GO:0015095]; cobalt ion transport [GO:0006824]; magnesium ion transmembrane transport [GO:1903830]; protein homooligomerization …	Endoplasmic reticulum	0.6771
TRINITY_DN33623_c0_g1::TRINITY_DN33623_c0_g1_i1::g.128946::m.128946	-0.580592	8.12726e-08	22.222	6.18e-12	68.4631	sp|P39981|AVT2_YEAST Vacuolar amino acid transporter 2 OS=Saccharomyces cerevisiae (strain ATCC 204508 / S288c) OX=559292 GN=AVT2 PE=2 SV=1	OLP86785.1	Vacuolar amino acid transporter 2 Symbiodinium microadriaticum	3.7e-142	97.6048	amino acid transmembrane transport [GO:0003333]	endoplasmic reticulum [GO:0005783]; integral component of membrane [GO:0016021]; vacuolar membrane [GO:0005774]	amino acid transmembrane transporter activity [GO:0015171]	endoplasmic reticulum [GO:0005783]; integral component of membrane [GO:0016021]; vacuolar membrane [GO:0005774]; amino acid transmembrane transporter activity [GO:0015171]; amino acid transmembrane transport [GO:0003333]	Lysosome/Vacuole	0.6255
TRINITY_DN18246_c0_g2::TRINITY_DN18246_c0_g2_i2::g.70129::m.70129	-0.533801	3.66768e-05	30.057	1.45e-63	81.9512	sp|Q9ZU35|AB7G_ARATH ABC transporter G family member 7 OS=Arabidopsis thaliana OX=3702 GN=ABCG7 PE=2 SV=1	OLP81491.1	ABC transporter G family member 15 Symbiodinium microadriaticum	2.4e-228	99.8374	transmembrane transport [GO:0055085]	chloroplast [GO:0009507]; chloroplast envelope [GO:0009941]; integral component of membrane [GO:0016021]; plasma membrane [GO:0005886]	ATPase activity, coupled to transmembrane movement of substances [GO:0042626]; ATP binding [GO:0005524]	chloroplast [GO:0009507]; chloroplast envelope [GO:0009941]; integral component of membrane [GO:0016021]; plasma membrane [GO:0005886]; ATP binding [GO:0005524]; ATPase activity, coupled to transmembrane movement of substances [GO:0042626]; transmembrane transport [GO:0055085]	Lysosome/Vacuole	0.5661
TRINITY_DN19003_c0_g1::TRINITY_DN19003_c0_g1_i5::g.85048::m.85048	-0.472518	0.00516127	22.691	1.22e-08	75.523	sp|Q8GYS4|AVT1D_ARATH Amino acid transporter AVT1D OS=Arabidopsis thaliana OX=3702 GN=AVT1D PE=2 SV=1	OLP89881.1	N amino acid transport system protein Symbiodinium microadriaticum	3.3e-71	96.8619	amino acid transmembrane transport [GO:0003333]	chloroplast [GO:0009507]; integral component of membrane [GO:0016021]; vacuolar membrane [GO:0005774]	amino acid transmembrane transporter activity [GO:0015171]	chloroplast [GO:0009507]; integral component of membrane [GO:0016021]; vacuolar membrane [GO:0005774]; amino acid transmembrane transporter activity [GO:0015171]; amino acid transmembrane transport [GO:0003333]	Lysosome/Vacuole	0.5614
TRINITY_DN19114_c0_g2::TRINITY_DN19114_c0_g2_i2::g.87865::m.87865	-0.318776	0.000819191	32.369	1.31e-83	88.255	sp|P02730|B3AT_HUMAN Band 3 anion transport protein OS=Homo sapiens OX=9606 GN=SLC4A1 PE=1 SV=3	OLQ07884.1	Electrogenic sodium bicarbonate cotransporter 1 Symbiodinium microadriaticum	3.7e-242	94.2953	anion transport [GO:0006820]; bicarbonate transport [GO:0015701]; cellular ion homeostasis [GO:0006873]; chloride transport [GO:0006821]; regulation of intracellular pH [GO:0051453]	basolateral plasma membrane [GO:0016323]; blood microparticle [GO:0072562]; cortical cytoskeleton [GO:0030863]; extracellular exosome [GO:0070062]; integral component of membrane [GO:0016021]; integral component of plasma membrane [GO:0005887]; plasma membrane [GO:0005886]; Z disc [GO:0030018]	anion:anion antiporter activity [GO:0015301]; anion transmembrane transporter activity [GO:0008509]; ankyrin binding [GO:0030506]; bicarbonate transmembrane transporter activity [GO:0015106]; chloride transmembrane transporter activity [GO:0015108]; inorganic anion exchanger activity [GO:0005452]; protein homodimerization activity [GO:0042803]; protein membrane anchor [GO:0043495]	basolateral plasma membrane [GO:0016323]; blood microparticle [GO:0072562]; cortical cytoskeleton [GO:0030863]; extracellular exosome [GO:0070062]; integral component of membrane [GO:0016021]; integral component of plasma membrane [GO:0005887]; plasma membrane [GO:0005886]; Z disc [GO:0030018]; anion transmembrane transporter activity [GO:0008509]; anion:anion antiporter activity [GO:0015301]; an…	Cell membrane	0.4737
TRINITY_DN17790_c0_g3::TRINITY_DN17790_c0_g3_i2::g.64391::m.64391	-0.471181	0.00207227					OLP84003.1	Ammonium transporter 1 member 1 Symbiodinium microadriaticum	4.7e-157	63.3197	#N/A	#N/A	#N/A	#N/A	Peroxisome	0.1517
TRINITY_DN30980_c0_g1::TRINITY_DN30980_c0_g1_i1::g.124624::m.124624	-0.528759	0.000141138					OLQ02522.1	Vacuolar calcium ion transporter Symbiodinium microadriaticum	5e-58	76.7717	#N/A	#N/A	#N/A	#N/A	Lysosome/Vacuole	0.6255
TRINITY_DN31430_c0_g1::TRINITY_DN31430_c0_g1_i1::g.125576::m.125576	-0.395446	0.000576284	39.483	1.79e-121	77.8833	sp|Q8RY46|AB26B_ARATH ABC transporter B family member 26, chloroplastic OS=Arabidopsis thaliana OX=3702 GN=ABCB26 PE=1 SV=1	GAQ92320.1	ABC transporter B family Klebsormidium nitens	3.3e-107	84.6676		chloroplast [GO:0009507]; chloroplast envelope [GO:0009941]; chloroplast membrane [GO:0031969]; integral component of membrane [GO:0016021]	ATPase activity, coupled to transmembrane movement of substances [GO:0042626]; ATP binding [GO:0005524]; transporter activity [GO:0005215]	chloroplast [GO:0009507]; chloroplast envelope [GO:0009941]; chloroplast membrane [GO:0031969]; integral component of membrane [GO:0016021]; ATP binding [GO:0005524]; ATPase activity, coupled to transmembrane movement of substances [GO:0042626]; transporter activity [GO:0005215]	Mitochondrion	0.5462
TRINITY_DN20290_c0_g1::TRINITY_DN20290_c0_g1_i1::g.107223::m.107223	-0.378388	9.18927e-06	38.593	2.05e-95	74.5981	sp|A0JPA0|CNNM4_XENTR Metal transporter CNNM4 OS=Xenopus tropicalis OX=8364 GN=cnnm4 PE=2 SV=1	OLQ07566.1	Metal transporter CNNM4 Symbiodinium microadriaticum	1.2e-150	54.9839	ion transport [GO:0006811]	integral component of membrane [GO:0016021]; plasma membrane [GO:0005886]		integral component of membrane [GO:0016021]; plasma membrane [GO:0005886]; ion transport [GO:0006811]	Cell membrane	0.5367	IPR002550-CNNM, transmembrane domain; IPR000644-CBS domain	metal transporter
TRINITY_DN19497_c0_g1::TRINITY_DN19497_c0_g1_i2::g.94719::m.94719	-1.6156	0.0114631	31.548	1.15e-13	32.6	sp|P96709|YDGK_BACSU Uncharacterized MFS-type transporter YdgK OS=Bacillus subtilis (strain 168) OX=224308 GN=ydgK PE=3 SV=1	OLQ01399.1	putative MFS-type transporter YdgK Symbiodinium microadriaticum	1.1e-130	91	drug transmembrane transport [GO:0006855]	integral component of plasma membrane [GO:0005887]	drug transmembrane transporter activity [GO:0015238]	integral component of plasma membrane [GO:0005887]; drug transmembrane transporter activity [GO:0015238]; drug transmembrane transport [GO:0006855]	Lysosome/Vacuole	0.4865
TRINITY_DN14788_c0_g2::TRINITY_DN14788_c0_g2_i1::g.44579::m.44579	-0.480531	0.00558798					OLQ04361.1	ABC transporter F family member 2 Symbiodinium microadriaticum	4.7e-94	95.9569	#N/A	#N/A	#N/A	#N/A	Golgi apparatus	0.4036
TRINITY_DN19761_c2_g4::TRINITY_DN19761_c2_g4_i2::g.104527::m.104527	-0.551571	0.00127153	28.627	1.34e-64	67.6096	sp|P27514|PHO91_YEAST Low-affinity phosphate transporter PHO91 OS=Saccharomyces cerevisiae (strain ATCC 204508 / S288c) OX=559292 GN=PHO91 PE=1 SV=2	OLP86362.1	putative transporter C3B8.04c Symbiodinium microadriaticum	9.9e-242	89.1089	glycerol-3-phosphate transmembrane transport [GO:0015794]; phosphate ion transport [GO:0006817]; polyphosphate metabolic process [GO:0006797]; regulation of phosphate transmembrane transport [GO:2000185]; sodium ion transport [GO:0006814]	fungal-type vacuole membrane [GO:0000329]; integral component of membrane [GO:0016021]; vacuole-mitochondrion membrane contact site [GO:1990816]	glycerol-3-phosphate transmembrane transporter activity [GO:0015169]; inorganic phosphate transmembrane transporter activity [GO:0005315]	fungal-type vacuole membrane [GO:0000329]; integral component of membrane [GO:0016021]; vacuole-mitochondrion membrane contact site [GO:1990816]; glycerol-3-phosphate transmembrane transporter activity [GO:0015169]; inorganic phosphate transmembrane transporter activity [GO:0005315]; glycerol-3-phosphate transmembrane transport [GO:0015794]; phosphate ion transport [GO:0006817]; polyphosphate met…	Lysosome/Vacuole	0.7109
TRINITY_DN2764_c0_g1::TRINITY_DN2764_c0_g1_i1::g.6651::m.6651	-0.264698	0.0256698	29.176	5.38e-31	81.4741	sp|P0AEX4|KGTP_SHIFL Alpha-ketoglutarate permease OS=Shigella flexneri OX=623 GN=kgtP PE=3 SV=1	OLP84337.1	putative phospholipid-transporting ATPase 7 Symbiodinium microadriaticum	1e-136	93.2271		integral component of membrane [GO:0016021]; plasma membrane [GO:0005886]	symporter activity [GO:0015293]	integral component of membrane [GO:0016021]; plasma membrane [GO:0005886]; symporter activity [GO:0015293]	Lysosome/Vacuole	0.4884
TRINITY_DN27759_c0_g1::TRINITY_DN27759_c0_g1_i1::g.119338::m.119338	-0.440457	0.000730391	34.846	1.41e-89	87.7622	sp|Q9C5D6|CAAT9_ARATH Cationic amino acid transporter 9, chloroplastic OS=Arabidopsis thaliana OX=3702 GN=CAT9 PE=2 SV=1	OLQ10922.1	Cationic amino acid transporter 9, chloroplastic Symbiodinium microadriaticum	7e-153	85.3147	amino acid transport [GO:0006865]	chloroplast membrane [GO:0031969]; integral component of membrane [GO:0016021]; vacuolar membrane [GO:0005774]	transmembrane transporter activity [GO:0022857]	chloroplast membrane [GO:0031969]; integral component of membrane [GO:0016021]; vacuolar membrane [GO:0005774]; transmembrane transporter activity [GO:0022857]; amino acid transport [GO:0006865]	Lysosome/Vacuole	0.5372
TRINITY_DN21099_c0_g1::TRINITY_DN21099_c0_g1_i1::g.108716::m.108716	-0.323974	0.016325	27.566	1.17e-67	88.9333	sp|Q9FY46|SUT41_ARATH Sulfate transporter 4.1, chloroplastic OS=Arabidopsis thaliana OX=3702 GN=SULTR4;1 PE=1 SV=1	OLP98982.1	Proton/sulfate cotransporter 2 Symbiodinium microadriaticum	4e-108	93.7333		chloroplast membrane [GO:0031969]; integral component of plasma membrane [GO:0005887]	anion:anion antiporter activity [GO:0015301]; secondary active sulfate transmembrane transporter activity [GO:0008271]; sulfate transmembrane transporter activity [GO:0015116]; symporter activity [GO:0015293]	chloroplast membrane [GO:0031969]; integral component of plasma membrane [GO:0005887]; anion:anion antiporter activity [GO:0015301]; secondary active sulfate transmembrane transporter activity [GO:0008271]; sulfate transmembrane transporter activity [GO:0015116]; symporter activity [GO:0015293]	Lysosome/Vacuole	0.4386
TRINITY_DN22086_c0_g1::TRINITY_DN22086_c0_g1_i1::g.110085::m.110085	-0.513252	0.000570438	35.686	6.6e-38	74.9235	sp|Q8ENQ1|ZUPT_OCEIH Zinc transporter ZupT OS=Oceanobacillus iheyensis (strain DSM 14371 / CIP 107618 / JCM 11309 / KCTC 3954 / HTE831) OX=221109 GN=zupT PE=3 SV=1	OLQ12642.1	Zinc transporter ZupT Symbiodinium microadriaticum	1.8e-68	77.9817	zinc ion transport [GO:0006829]	integral component of membrane [GO:0016021]; plasma membrane [GO:0005886]	metal ion transmembrane transporter activity [GO:0046873]	integral component of membrane [GO:0016021]; plasma membrane [GO:0005886]; metal ion transmembrane transporter activity [GO:0046873]; zinc ion transport [GO:0006829]	Plastid	0.4653
TRINITY_DN30654_c0_g1::TRINITY_DN30654_c0_g1_i1::g.123903::m.123903	-0.2777	0.0126277	26.777	4.84e-31	73.1664	sp|O82390|ANTR1_ARATH Sodium-dependent phosphate transport protein 1, chloroplastic OS=Arabidopsis thaliana OX=3702 GN=ANTR1 PE=1 SV=1	WP_008293696.1	MFS transporter Congregibacter litoralis >EAQ96629.1 Arabinose efflux permease Congregibacter litoralis KT71	9.5e-30	72.8086	response to light stimulus [GO:0009416]; response to nematode [GO:0009624]; sodium ion transport [GO:0006814]	chloroplast thylakoid membrane [GO:0009535]; integral component of membrane [GO:0016021]; plastid [GO:0009536]; thylakoid [GO:0009579]	inorganic phosphate transmembrane transporter activity [GO:0005315]; symporter activity [GO:0015293]	chloroplast thylakoid membrane [GO:0009535]; integral component of membrane [GO:0016021]; plastid [GO:0009536]; thylakoid [GO:0009579]; inorganic phosphate transmembrane transporter activity [GO:0005315]; symporter activity [GO:0015293]; response to light stimulus [GO:0009416]; response to nematode [GO:0009624]; sodium ion transport [GO:0006814]	Lysosome/Vacuole	0.4328
TRINITY_DN22576_c0_g1::TRINITY_DN22576_c0_g1_i1::g.111193::m.111193	-0.895048	0.00573556	30.803	3.63e-61	97.5717	sp|Q9Z7N9|UHPT_CHLPN Probable hexose phosphate transport protein OS=Chlamydia pneumoniae OX=83558 GN=uhpC PE=3 SV=1	OLP88298.1	putative hexose phosphate transport protein Symbiodinium microadriaticum	9.2e-124	96.0265	carbohydrate transport [GO:0008643]	integral component of membrane [GO:0016021]; plasma membrane [GO:0005886]	transmembrane transporter activity [GO:0022857]	integral component of membrane [GO:0016021]; plasma membrane [GO:0005886]; transmembrane transporter activity [GO:0022857]; carbohydrate transport [GO:0008643]	Endoplasmic reticulum	0.8415
TRINITY_DN2911_c0_g1::TRINITY_DN2911_c0_g1_i1::g.7125::m.7125	-0.35154	0.000598154					OLQ04065.1	Tyrosine-specific transport protein 1 Symbiodinium microadriaticum	5.4e-200	82.7389	#N/A	#N/A	#N/A	#N/A	Cell membrane	0.2407
TRINITY_DN3292_c0_g1::TRINITY_DN3292_c0_g1_i1::g.7887::m.7887	-0.282542	0.00713918	28.472	6.25e-36	79.7373	sp|Q3EAQ5|PTR36_ARATH Probable peptide/nitrate transporter At3g43790 OS=Arabidopsis thaliana OX=3702 GN=ZIFL2 PE=2 SV=2	OLP84557.1	putative peptide/nitrate transporter Symbiodinium microadriaticum	3.5e-167	88.9306	regulation of stomatal closure [GO:0090333]; response to nematode [GO:0009624]	integral component of membrane [GO:0016021]; plant-type vacuole membrane [GO:0009705]; plasma membrane [GO:0005886]	potassium ion antiporter activity [GO:0022821]	integral component of membrane [GO:0016021]; plant-type vacuole membrane [GO:0009705]; plasma membrane [GO:0005886]; potassium ion antiporter activity [GO:0022821]; regulation of stomatal closure [GO:0090333]; response to nematode [GO:0009624]	Lysosome/Vacuole	0.3788
TRINITY_DN23354_c0_g1::TRINITY_DN23354_c0_g1_i1::g.112634::m.112634	-0.398386	0.0113057	32.174	5.29e-57	86.6267	sp|Q10R54|SUT1_ORYSJ Sucrose transport protein SUT1 OS=Oryza sativa subsp. japonica OX=39947 GN=SUT1 PE=1 SV=1	ABA08443.1	sucrose transporter type 4 Manihot esculenta	1.5e-50	91.4172	maltose transport [GO:0015768]; pollen germination [GO:0009846]; sucrose metabolic process [GO:0005985]; sucrose transport [GO:0015770]	integral component of plasma membrane [GO:0005887]; membrane [GO:0016020]	maltose:proton symporter activity [GO:0005364]; salicin transmembrane transporter activity [GO:0042950]; sucrose:proton symporter activity [GO:0008506]	integral component of plasma membrane [GO:0005887]; membrane [GO:0016020]; maltose:proton symporter activity [GO:0005364]; salicin transmembrane transporter activity [GO:0042950]; sucrose:proton symporter activity [GO:0008506]; maltose transport [GO:0015768]; pollen germination [GO:0009846]; sucrose metabolic process [GO:0005985]; sucrose transport [GO:0015770]	Lysosome/Vacuole	0.5163
TRINITY_DN23483_c0_g1::TRINITY_DN23483_c0_g1_i1::g.112853::m.112853	-0.410229	0.0464195	28.804	5.44e-65	78.098	sp|Q9FY46|SUT41_ARATH Sulfate transporter 4.1, chloroplastic OS=Arabidopsis thaliana OX=3702 GN=SULTR4;1 PE=1 SV=1	OLP97520.1	Sulfate transporter 4.1, chloroplastic Symbiodinium microadriaticum	7.2e-245	96.83		chloroplast membrane [GO:0031969]; integral component of plasma membrane [GO:0005887]	anion:anion antiporter activity [GO:0015301]; secondary active sulfate transmembrane transporter activity [GO:0008271]; sulfate transmembrane transporter activity [GO:0015116]; symporter activity [GO:0015293]	chloroplast membrane [GO:0031969]; integral component of plasma membrane [GO:0005887]; anion:anion antiporter activity [GO:0015301]; secondary active sulfate transmembrane transporter activity [GO:0008271]; sulfate transmembrane transporter activity [GO:0015116]; symporter activity [GO:0015293]	Lysosome/Vacuole	0.5381
TRINITY_DN25236_c0_g1::TRINITY_DN25236_c0_g1_i1::g.115308::m.115308	-0.382653	0.000434332	35.271	2.2e-97	96.4706	sp|Q8GX78|ANTR2_ARATH Ascorbate transporter, chloroplastic OS=Arabidopsis thaliana OX=3702 GN=PHT4;4 PE=1 SV=1	OLP76812.1	putative anion transporter 4, chloroplastic Symbiodinium microadriaticum	1.1e-186	90.1961	L-ascorbic acid transmembrane transport [GO:0015882]; xanthophyll cycle [GO:0010028]	chloroplast [GO:0009507]; chloroplast envelope [GO:0009941]; chloroplast inner membrane [GO:0009706]; integral component of membrane [GO:0016021]; plastid [GO:0009536]	inorganic phosphate transmembrane transporter activity [GO:0005315]; L-ascorbic acid transmembrane transporter activity [GO:0015229]	chloroplast [GO:0009507]; chloroplast envelope [GO:0009941]; chloroplast inner membrane [GO:0009706]; integral component of membrane [GO:0016021]; plastid [GO:0009536]; inorganic phosphate transmembrane transporter activity [GO:0005315]; L-ascorbic acid transmembrane transporter activity [GO:0015229]; L-ascorbic acid transmembrane transport [GO:0015882]; xanthophyll cycle [GO:0010028]	Plastid	0.9332
TRINITY_DN25300_c0_g1::TRINITY_DN25300_c0_g1_i1::g.115544::m.115544	-0.412369	0.000819191	44.703	6.55e-140	80.102	sp|Q9FMF7|DIT21_ARATH Dicarboxylate transporter 2.1, chloroplastic OS=Arabidopsis thaliana OX=3702 GN=DIT2-1 PE=1 SV=1	OLP86936.1	Dicarboxylate transporter 2.1, chloroplastic Symbiodinium microadriaticum	2.4e-188	86.9048	ammonia assimilation cycle [GO:0019676]; L-glutamate transmembrane transport [GO:0015813]; malate transmembrane transport [GO:0071423]; oxaloacetate transport [GO:0015729]; response to nematode [GO:0009624]; sodium ion transport [GO:0006814]	chloroplast [GO:0009507]; chloroplast envelope [GO:0009941]; chloroplast inner membrane [GO:0009706]; chloroplast thylakoid [GO:0009534]; integral component of membrane [GO:0016021]; membrane [GO:0016020]; plastid [GO:0009536]	L-glutamate transmembrane transporter activity [GO:0005313]; malate transmembrane transporter activity [GO:0015140]; oxaloacetate transmembrane transporter activity [GO:0015131]; transporter activity [GO:0005215]	chloroplast [GO:0009507]; chloroplast envelope [GO:0009941]; chloroplast inner membrane [GO:0009706]; chloroplast thylakoid [GO:0009534]; integral component of membrane [GO:0016021]; membrane [GO:0016020]; plastid [GO:0009536]; L-glutamate transmembrane transporter activity [GO:0005313]; malate transmembrane transporter activity [GO:0015140]; oxaloacetate transmembrane transporter activity [GO:00…	Lysosome/Vacuole	0.5263
TRINITY_DN2459_c0_g1::TRINITY_DN2459_c0_g1_i1::g.5826::m.5826	-0.23431	0.0136049	30.756	9.36e-67	78.125	sp|Q8T685|ABCGC_DICDI ABC transporter G family member 12 OS=Dictyostelium discoideum OX=44689 GN=abcG12 PE=3 SV=1	OLP77898.1	ABC transporter G family member 22 Symbiodinium microadriaticum	2.8e-212	76.9886	transmembrane transport [GO:0055085]	ATP-binding cassette (ABC) transporter complex [GO:0043190]; plasma membrane [GO:0005886]	ATPase activity, coupled to transmembrane movement of substances [GO:0042626]; ATP binding [GO:0005524]	ATP-binding cassette (ABC) transporter complex [GO:0043190]; plasma membrane [GO:0005886]; ATP binding [GO:0005524]; ATPase activity, coupled to transmembrane movement of substances [GO:0042626]; transmembrane transport [GO:0055085]	Lysosome/Vacuole	0.3833
TRINITY_DN25272_c0_g1::TRINITY_DN25272_c0_g1_i1::g.115477::m.115477	-0.265133	0.0128987	23.455	8.26e-33	98.7322	sp|F1S584|CTL2_PIG Choline transporter-like protein 2 OS=Sus scrofa OX=9823 GN=SLC44A2 PE=3 SV=1	OLQ02128.1	Choline transporter-like protein 5-A Symbiodinium microadriaticum	1.2e-73	93.0269		integral component of membrane [GO:0016021]		integral component of membrane [GO:0016021]	Cell membrane	0.4062
TRINITY_DN33758_c0_g1::TRINITY_DN33758_c0_g1_i1::g.129213::m.129213	-0.380712	0.00233016	29.49	1.75e-46	83.2016	sp|Q8N4V2|SVOP_HUMAN Synaptic vesicle 2-related protein OS=Homo sapiens OX=9606 GN=SVOP PE=2 SV=1	OQR94167.1	transporter Achlya hypogyna	1e-54	82.4111		cell junction [GO:0030054]; integral component of membrane [GO:0016021]; synaptic vesicle [GO:0008021]; synaptic vesicle membrane [GO:0030672]	transmembrane transporter activity [GO:0022857]	cell junction [GO:0030054]; integral component of membrane [GO:0016021]; synaptic vesicle [GO:0008021]; synaptic vesicle membrane [GO:0030672]; transmembrane transporter activity [GO:0022857]	Endoplasmic reticulum	0.2904
TRINITY_DN26149_c0_g1::TRINITY_DN26149_c0_g1_i1::g.117100::m.117100	-0.803047	0.0163481	33.595	1.82e-84	90.7143	sp|Q63120|MRP2_RAT Canalicular multispecific organic anion transporter 1 OS=Rattus norvegicus OX=10116 GN=Abcc2 PE=1 SV=1	XP_015671764.1	PREDICTED: canalicular multispecific organic anion transporter 1 Protobothrops mucrosquamatus	6.3e-82	91.25	antibiotic metabolic process [GO:0016999]; benzylpenicillin metabolic process [GO:1901086]; canalicular bile acid transport [GO:0015722]; cellular chloride ion homeostasis [GO:0030644]; cellular response to dexamethasone stimulus [GO:0071549]; cellular response to interleukin-1 [GO:0071347]; cellular response to interleukin-6 [GO:0071354]; cellular response to lipopolysaccharide [GO:0071222]; cel…	apical plasma membrane [GO:0016324]; brush border membrane [GO:0031526]; integral component of plasma membrane [GO:0005887]; intercellular canaliculus [GO:0046581]; membrane [GO:0016020]	ATPase activity, coupled to transmembrane movement of substances [GO:0042626]; ATP binding [GO:0005524]; organic anion transmembrane transporter activity [GO:0008514]; protein domain specific binding [GO:0019904]	apical plasma membrane [GO:0016324]; brush border membrane [GO:0031526]; integral component of plasma membrane [GO:0005887]; intercellular canaliculus [GO:0046581]; membrane [GO:0016020]; ATP binding [GO:0005524]; ATPase activity, coupled to transmembrane movement of substances [GO:0042626]; organic anion transmembrane transporter activity [GO:0008514]; protein domain specific binding [GO:0019904…	Cell membrane	0.5902	IPR036640-ABC transporter type 1, transmembrane domain superfamily; IPR027417-P-loop containing nucleoside triphosphate hydrolase; IPR011527-ABC transporter type 1, transmembrane domain; IPR003439-ABC transporter-like; IPR003593-AAA+ ATPase domain; IPR017871-ABC transporter, conserved site	ABC transporter type 1
TRINITY_DN26554_c0_g1::TRINITY_DN26554_c0_g1_i1::g.117831::m.117831	-0.209096	0.0264194	33.588	3.34e-43	72.8571	sp|O05399|YRHG_BACSU Uncharacterized transporter YrhG OS=Bacillus subtilis (strain 168) OX=224308 GN=yrhG PE=3 SV=1	OLQ03315.1	putative transporter YrhG Symbiodinium microadriaticum	4.8e-72	82	formate transport [GO:0015724]	integral component of plasma membrane [GO:0005887]	formate transmembrane transporter activity [GO:0015499]	integral component of plasma membrane [GO:0005887]; formate transmembrane transporter activity [GO:0015499]; formate transport [GO:0015724]	Plastid	0.5203
TRINITY_DN3189_c0_g1::TRINITY_DN3189_c0_g1_i1::g.7765::m.7765	-1.98679	0.00244567	26.506	1.27e-09	60.5063	sp|Q2M3R5|S35G1_HUMAN Solute carrier family 35 member G1 OS=Homo sapiens OX=9606 GN=SLC35G1 PE=1 SV=1	OLP88554.1	putative transport protein Symbiodinium microadriaticum	4.7e-100	93.6709	calcium ion export across plasma membrane [GO:1990034]; regulation of cytosolic calcium ion concentration [GO:0051480]	endoplasmic reticulum membrane [GO:0005789]; integral component of membrane [GO:0016021]; plasma membrane [GO:0005886]		endoplasmic reticulum membrane [GO:0005789]; integral component of membrane [GO:0016021]; plasma membrane [GO:0005886]; calcium ion export across plasma membrane [GO:1990034]; regulation of cytosolic calcium ion concentration [GO:0051480]	Cell membrane	0.3198
TRINITY_DN31052_c0_g1::TRINITY_DN31052_c0_g1_i1::g.124804::m.124804	-0.354829	0.00130826					OLP79776.1	UDP-galactose transporter Symbiodinium microadriaticum	2.9e-86	56.3073	#N/A	#N/A	#N/A	#N/A	Endoplasmic reticulum	0.5942
TRINITY_DN31041_c0_g1::TRINITY_DN31041_c0_g1_i1::g.124738::m.124738	-0.240908	0.014515	45.349	2.82e-14	15.0977	sp|Q9TW32|PPIB_DICDI Peptidyl-prolyl cis-trans isomerase B OS=Dictyostelium discoideum OX=44689 GN=cypB PE=1 SV=1	OLQ13776.1	putative ABC transporter ATP-binding protein YfiL Symbiodinium microadriaticum	1.6e-149	84.5471	protein refolding [GO:0042026]	endoplasmic reticulum [GO:0005783]; intracellular membrane-bounded organelle [GO:0043231]	cyclosporin A binding [GO:0016018]; peptidyl-prolyl cis-trans isomerase activity [GO:0003755]; unfolded protein binding [GO:0051082]	endoplasmic reticulum [GO:0005783]; intracellular membrane-bounded organelle [GO:0043231]; cyclosporin A binding [GO:0016018]; peptidyl-prolyl cis-trans isomerase activity [GO:0003755]; unfolded protein binding [GO:0051082]; protein refolding [GO:0042026]	Plastid	0.5215
TRINITY_DN22801_c0_g1::TRINITY_DN22801_c0_g1_i1::g.111653::m.111653	-0.300265	0.0123086					OLQ15402.1	putative ammonium transporter 3 Symbiodinium microadriaticum	3.7e-110	72.4349	#N/A	#N/A	#N/A	#N/A	Lysosome/Vacuole	0.2753
TRINITY_DN18790_c0_g1::TRINITY_DN18790_c0_g1_i1::g.79922::m.79922	-1.41698	0.0153766					OLQ10606.1	putative sodium-coupled neutral amino acid transporter 6 Symbiodinium microadriaticum	4e-25	83.3333	#N/A	#N/A	#N/A	#N/A	Golgi apparatus	0.422
TRINITY_DN27986_c0_g1::TRINITY_DN27986_c0_g1_i1::g.119801::m.119801	-0.749303	0.0123518					OLP90932.1	Ammonium transporter 1 member 1 Symbiodinium microadriaticum	1.3e-74	94.2693	#N/A	#N/A	#N/A	#N/A	Lysosome/Vacuole	0.3134
TRINITY_DN19251_c0_g2::TRINITY_DN19251_c0_g2_i1::g.90978::m.90978	-0.219917	0.0190525	22.556	1.87e-16	72.9981	sp|Q3USY0|S38AB_MOUSE Putative sodium-coupled neutral amino acid transporter 11 OS=Mus musculus OX=10090 GN=Slc38a11 PE=2 SV=2	OLP82951.1	putative sodium-coupled neutral amino acid transporter 11 Symbiodinium microadriaticum	6.5e-169	86.406	amino acid transmembrane transport [GO:0003333]; sodium ion transport [GO:0006814]	integral component of membrane [GO:0016021]	amino acid transmembrane transporter activity [GO:0015171]	integral component of membrane [GO:0016021]; amino acid transmembrane transporter activity [GO:0015171]; amino acid transmembrane transport [GO:0003333]; sodium ion transport [GO:0006814]	Lysosome/Vacuole	0.5212
TRINITY_DN24011_c0_g1::TRINITY_DN24011_c0_g1_i1::g.113627::m.113627	-0.295396	0.0329338	42.812	4.76e-62	89.6657	sp|Q8R1T4|S35A3_MOUSE UDP-N-acetylglucosamine transporter OS=Mus musculus OX=10090 GN=Slc35a3 PE=2 SV=1	OLP96796.1	UDP-N-acetylglucosamine transporter Symbiodinium microadriaticum	1.3e-103	88.7538	carbohydrate transport [GO:0008643]; UDP-N-acetylglucosamine transmembrane transport [GO:1990569]	Golgi apparatus [GO:0005794]; integral component of Golgi membrane [GO:0030173]	pyrimidine nucleotide-sugar transmembrane transporter activity [GO:0015165]	Golgi apparatus [GO:0005794]; integral component of Golgi membrane [GO:0030173]; pyrimidine nucleotide-sugar transmembrane transporter activity [GO:0015165]; carbohydrate transport [GO:0008643]; UDP-N-acetylglucosamine transmembrane transport [GO:1990569]	Golgi apparatus	0.7588
TRINITY_DN19243_c0_g2::TRINITY_DN19243_c0_g2_i1::g.91056::m.91056	-0.222996	0.0433468	36.233	1.82e-172	82.8169	sp|C7EXK4|AT8A2_BOVIN Phospholipid-transporting ATPase IB OS=Bos taurus OX=9913 GN=ATP8A2 PE=1 SV=4	EJY70969.1	Cation transport ATPase (macronuclear) Oxytricha trifallax	7.3e-164	89.3897	neuron development [GO:0048666]; phospholipid translocation [GO:0045332]	endosome [GO:0005768]; Golgi apparatus [GO:0005794]; integral component of membrane [GO:0016021]; photoreceptor disc membrane [GO:0097381]; plasma membrane [GO:0005886]	ATP binding [GO:0005524]; magnesium ion binding [GO:0000287]; phospholipid-translocating ATPase activity [GO:0004012]	endosome [GO:0005768]; Golgi apparatus [GO:0005794]; integral component of membrane [GO:0016021]; photoreceptor disc membrane [GO:0097381]; plasma membrane [GO:0005886]; ATP binding [GO:0005524]; magnesium ion binding [GO:0000287]; phospholipid-translocating ATPase activity [GO:0004012]; neuron development [GO:0048666]; phospholipid translocation [GO:0045332]	Lysosome/Vacuole	0.316
TRINITY_DN19288_c1_g2::TRINITY_DN19288_c1_g2_i1::g.91702::m.91702	-0.231023	0.033795	34.2	2.53e-75	96.0396	sp|Q9FRL3|ERDL6_ARATH Sugar transporter ERD6-like 6 OS=Arabidopsis thaliana OX=3702 GN=At1g75220 PE=1 SV=1	OLQ09575.1	Facilitated trehalose transporter Tret1 Symbiodinium microadriaticum	8.4e-118	77.2277	glucose homeostasis [GO:0042593]; positive regulation of seed germination [GO:0010030]	Golgi apparatus [GO:0005794]; integral component of plasma membrane [GO:0005887]; plant-type vacuole membrane [GO:0009705]; vacuolar membrane [GO:0005774]	carbohydrate:proton symporter activity [GO:0005351]	Golgi apparatus [GO:0005794]; integral component of plasma membrane [GO:0005887]; plant-type vacuole membrane [GO:0009705]; vacuolar membrane [GO:0005774]; carbohydrate:proton symporter activity [GO:0005351]; glucose homeostasis [GO:0042593]; positive regulation of seed germination [GO:0010030]	Cell membrane	0.4088
TRINITY_DN25272_c0_g1::TRINITY_DN25272_c0_g1_i2::g.115479::m.115479	-7.41994	0.00856684	23.143	1.32e-27	95.1456	sp|B5X3W7|CTL2_SALSA Choline transporter-like protein 2 OS=Salmo salar OX=8030 GN=slc44a2 PE=2 SV=1	OLQ02128.1	Choline transporter-like protein 5-A Symbiodinium microadriaticum	5.2e-69	92.8803		integral component of membrane [GO:0016021]		integral component of membrane [GO:0016021]	Cell membrane	0.445
TRINITY_DN34342_c0_g1::TRINITY_DN34342_c0_g1_i1::g.130384::m.130384	-0.186845	0.040863	24.228	6.56e-11	80.0797	sp|O74327|AVT5_SCHPO Vacuolar amino acid transporter 5 OS=Schizosaccharomyces pombe (strain 972 / ATCC 24843) OX=284812 GN=avt5 PE=3 SV=1	OLQ06831.1	Sodium-coupled neutral amino acid transporter 1 Symbiodinium microadriaticum	4.6e-124	89.8406	amino acid transmembrane import into vacuole [GO:0032975]; amino acid transmembrane transport [GO:0003333]; L-arginine transmembrane import into vacuole [GO:0090518]; L-glutamate import involved in cellular response to nitrogen starvation [GO:1901481]; L-glutamate transmembrane import into vacuole [GO:0090515]; L-histidine transmembrane import into vacuole [GO:0090513]; L-lysine import into vacuo…	fungal-type vacuole membrane [GO:0000329]; integral component of fungal-type vacuolar membrane [GO:0071627]	amino acid transmembrane transporter activity [GO:0015171]; arginine transmembrane transporter activity [GO:0015181]; L-arginine transmembrane transporter activity [GO:0061459]; L-glutamate transmembrane transporter activity [GO:0005313]; L-histidine transmembrane transporter activity [GO:0005290]; L-lysine transmembrane transporter activity [GO:0015189]; L-serine transmembrane transporter activi…	fungal-type vacuole membrane [GO:0000329]; integral component of fungal-type vacuolar membrane [GO:0071627]; amino acid transmembrane transporter activity [GO:0015171]; arginine transmembrane transporter activity [GO:0015181]; L-arginine transmembrane transporter activity [GO:0061459]; L-glutamate transmembrane transporter activity [GO:0005313]; L-histidine transmembrane transporter activity [GO:…	Lysosome/Vacuole	0.6661
TRINITY_DN19026_c0_g1::TRINITY_DN19026_c0_g1_i6::g.85553::m.85553	-6.97594	0.00543528	29.63	2.69e-13	36.8	sp|Q87FV4|MDTL_VIBPA Multidrug resistance protein MdtL OS=Vibrio parahaemolyticus serotype O3:K6 (strain RIMD 2210633) OX=223926 GN=mdtL PE=3 SV=1	OLQ01399.1	putative MFS-type transporter YdgK Symbiodinium microadriaticum	2.9e-86	70.8		integral component of membrane [GO:0016021]; plasma membrane [GO:0005886]	transmembrane transporter activity [GO:0022857]	integral component of membrane [GO:0016021]; plasma membrane [GO:0005886]; transmembrane transporter activity [GO:0022857]	Lysosome/Vacuole	0.4719
TRINITY_DN19397_c0_g1::TRINITY_DN19397_c0_g1_i7::g.94352::m.94352	-7.12215	0.0031182	22.5	8.63e-11	88.6598	sp|Q9FKS8|LHT1_ARATH Lysine histidine transporter 1 OS=Arabidopsis thaliana OX=3702 GN=LHT1 PE=1 SV=1	OLQ10575.1	Lysine histidine transporter 1 Symbiodinium microadriaticum	2.7e-142	93.6082	amino acid import [GO:0043090]; amino acid transmembrane transport [GO:0003333]; response to karrikin [GO:0080167]	integral component of membrane [GO:0016021]; plasma membrane [GO:0005886]	amino acid transmembrane transporter activity [GO:0015171]; symporter activity [GO:0015293]	integral component of membrane [GO:0016021]; plasma membrane [GO:0005886]; amino acid transmembrane transporter activity [GO:0015171]; symporter activity [GO:0015293]; amino acid import [GO:0043090]; amino acid transmembrane transport [GO:0003333]; response to karrikin [GO:0080167]	Cell membrane	0.4924
TRINITY_DN34424_c0_g1::TRINITY_DN34424_c0_g1_i1::g.130554::m.130554	-0.617694	0.0273125	43.919	3.42e-127	80.9872	sp|Q9C6S5|PHSB_ARATH Probable polyamine transporter At1g31830 OS=Arabidopsis thaliana OX=3702 GN=At1g31830 PE=2 SV=1	PSC67221.1	putative polyamine transporter isoform B Micractinium conductrix >PSC67222.1 putative polyamine transporter isoform A Micractinium conductrix	2.1e-114	84.6435	polyamine transport [GO:0015846]	integral component of membrane [GO:0016021]; plasma membrane [GO:0005886]	polyamine transmembrane transporter activity [GO:0015203]; symporter activity [GO:0015293]	integral component of membrane [GO:0016021]; plasma membrane [GO:0005886]; polyamine transmembrane transporter activity [GO:0015203]; symporter activity [GO:0015293]; polyamine transport [GO:0015846]	Lysosome/Vacuole	0.459
TRINITY_DN34479_c0_g1::TRINITY_DN34479_c0_g1_i1::g.130633::m.130633	-0.598626	2.79425e-06	24.661	1.55e-25	98.4018	sp|Q6GM59|MOT12_XENLA Monocarboxylate transporter 12 OS=Xenopus laevis OX=8355 GN=slc16a12 PE=2 SV=1	OLP74581.1	Monocarboxylate transporter 12 Symbiodinium microadriaticum	4.3e-70	92.2374	creatine transmembrane transport [GO:0015881]	integral component of plasma membrane [GO:0005887]	creatine transmembrane transporter activity [GO:0005308]; symporter activity [GO:0015293]	integral component of plasma membrane [GO:0005887]; creatine transmembrane transporter activity [GO:0005308]; symporter activity [GO:0015293]; creatine transmembrane transport [GO:0015881]	Cell membrane	0.7166	IPR036259-MFS transporter superfamily; IPR011701-Major facilitator superfamily; IPR020846-Major facilitator superfamily domain	MFS transporter
TRINITY_DN34792_c0_g1::TRINITY_DN34792_c0_g1_i1::g.131010::m.131010	-0.308843	0.0115785	29.73	6.15e-58	93.5551	sp|Q9S735|PHT19_ARATH Probable inorganic phosphate transporter 1-9 OS=Arabidopsis thaliana OX=3702 GN=PHT1-9 PE=2 SV=1	OLQ00446.1	Inorganic phosphate transporter 1-6 Symbiodinium microadriaticum	2.7e-174	96.0499	arsenate ion transmembrane transport [GO:1901684]; phosphate ion transport [GO:0006817]	integral component of membrane [GO:0016021]; plasma membrane [GO:0005886]	ATPase-coupled phosphate ion transmembrane transporter activity [GO:0015415]; phosphate ion transmembrane transporter activity [GO:0015114]; symporter activity [GO:0015293]	integral component of membrane [GO:0016021]; plasma membrane [GO:0005886]; ATPase-coupled phosphate ion transmembrane transporter activity [GO:0015415]; phosphate ion transmembrane transporter activity [GO:0015114]; symporter activity [GO:0015293]; arsenate ion transmembrane transport [GO:1901684]; phosphate ion transport [GO:0006817]	Lysosome/Vacuole	0.4229
TRINITY_DN3748_c0_g1::TRINITY_DN3748_c0_g1_i1::g.9040::m.9040	-0.215554	0.0386809	24.171	3.4e-22	62.0427	sp|O06984|YVDB_BACSU Putative sulfate transporter YvdB OS=Bacillus subtilis (strain 168) OX=224308 GN=yvdB PE=3 SV=1	OLP96270.1	putative sulfate transporter YvdB Symbiodinium microadriaticum	1.5e-252	95.7317	fumarate transport [GO:0015741]; succinate transmembrane transport [GO:0071422]	integral component of plasma membrane [GO:0005887]	anion:anion antiporter activity [GO:0015301]; fumarate transmembrane transporter activity [GO:0015138]; L-aspartate transmembrane transporter activity [GO:0015183]; secondary active sulfate transmembrane transporter activity [GO:0008271]; succinate transmembrane transporter activity [GO:0015141]	integral component of plasma membrane [GO:0005887]; anion:anion antiporter activity [GO:0015301]; fumarate transmembrane transporter activity [GO:0015138]; L-aspartate transmembrane transporter activity [GO:0015183]; secondary active sulfate transmembrane transporter activity [GO:0008271]; succinate transmembrane transporter activity [GO:0015141]; fumarate transport [GO:0015741]; succinate transm…	Lysosome/Vacuole	0.6345
TRINITY_DN3748_c0_g1::TRINITY_DN3748_c0_g1_i2::g.9044::m.9044	-6.90465	0.0229341	24.331	8.79e-21	63.6656	sp|O06984|YVDB_BACSU Putative sulfate transporter YvdB OS=Bacillus subtilis (strain 168) OX=224308 GN=yvdB PE=3 SV=1	OLP96270.1	putative sulfate transporter YvdB Symbiodinium microadriaticum	1.8e-239	94.5338	fumarate transport [GO:0015741]; succinate transmembrane transport [GO:0071422]	integral component of plasma membrane [GO:0005887]	anion:anion antiporter activity [GO:0015301]; fumarate transmembrane transporter activity [GO:0015138]; L-aspartate transmembrane transporter activity [GO:0015183]; secondary active sulfate transmembrane transporter activity [GO:0008271]; succinate transmembrane transporter activity [GO:0015141]	integral component of plasma membrane [GO:0005887]; anion:anion antiporter activity [GO:0015301]; fumarate transmembrane transporter activity [GO:0015138]; L-aspartate transmembrane transporter activity [GO:0015183]; secondary active sulfate transmembrane transporter activity [GO:0008271]; succinate transmembrane transporter activity [GO:0015141]; fumarate transport [GO:0015741]; succinate transm…	Lysosome/Vacuole	0.7481
TRINITY_DN5889_c0_g1::TRINITY_DN5889_c0_g1_i1::g.13890::m.13890	-0.434733	0.000640685	37.675	1.11e-102	72.7007	sp|Q54BU4|ABCB1_DICDI ABC transporter B family member 1 OS=Dictyostelium discoideum OX=44689 GN=abcB1 PE=3 SV=1	KOO20828.1	efflux ABC transporter permease ATP-binding protein Chrysochromulina sp. CCMP291	6.4e-161	83.0657	chemotaxis [GO:0006935]; culmination involved in sorocarp development [GO:0031154]; hyperosmotic response [GO:0006972]	integral component of membrane [GO:0016021]	ATPase activity, coupled to transmembrane movement of substances [GO:0042626]; ATP binding [GO:0005524]; transporter activity [GO:0005215]	integral component of membrane [GO:0016021]; ATP binding [GO:0005524]; ATPase activity, coupled to transmembrane movement of substances [GO:0042626]; transporter activity [GO:0005215]; chemotaxis [GO:0006935]; culmination involved in sorocarp development [GO:0031154]; hyperosmotic response [GO:0006972]	Plastid	0.6378
TRINITY_DN593_c0_g1::TRINITY_DN593_c0_g1_i1::g.1452::m.1452	-0.350071	0.0278284	25.602	1.28e-12	60.6004	sp|Q3SZL5|PIGS_BOVIN GPI transamidase component PIG-S OS=Bos taurus OX=9913 GN=PIGS PE=2 SV=3	OLP92516.1	Copper-transporting ATPase 2 Symbiodinium microadriaticum	2.5e-149	96.2477	attachment of GPI anchor to protein [GO:0016255]	GPI-anchor transamidase complex [GO:0042765]		GPI-anchor transamidase complex [GO:0042765]; attachment of GPI anchor to protein [GO:0016255]	Endoplasmic reticulum	0.9699
TRINITY_DN6180_c0_g1::TRINITY_DN6180_c0_g1_i1::g.14470::m.14470	-0.403049	7.72135e-07	31.183	4.97e-43	38.4951	sp|A5PMW0|CTL5A_DANRE Choline transporter-like protein 5-A (Fragment) OS=Danio rerio OX=7955 GN=slc44a5a PE=3 SV=1	OLQ03842.1	Choline transporter-like protein 5 Symbiodinium microadriaticum	2e-274	99.0185		integral component of membrane [GO:0016021]		integral component of membrane [GO:0016021]	Cell membrane	0.7972	IPR038178-Kringle superfamily; IPR013806-Kringle-like fold; IPR007603-Choline transporter-like; IPR000001-Kringle	choline-like transporter
TRINITY_DN7479_c0_g1::TRINITY_DN7479_c0_g1_i1::g.17472::m.17472	-0.701147	8.14042e-05	26.403	7.9e-43	84.495	sp|Q39593|SAC1_CHLRE Putative sulfur deprivation response regulator OS=Chlamydomonas reinhardtii OX=3055 GN=SAC1 PE=2 SV=1	OLP78348.1	putative transporter Symbiodinium microadriaticum	2.8e-172	96.5861	potassium ion transport [GO:0006813]	integral component of membrane [GO:0016021]	cation transmembrane transporter activity [GO:0008324]	integral component of membrane [GO:0016021]; cation transmembrane transporter activity [GO:0008324]; potassium ion transport [GO:0006813]	Lysosome/Vacuole	0.6627
TRINITY_DN7538_c0_g1::TRINITY_DN7538_c0_g1_i1::g.17630::m.17630	-0.659148	7.64368e-10	19.485	2.33e-11	73.6364	sp|Q6IR74|CTL1_XENLA Choline transporter-like protein 1 OS=Xenopus laevis OX=8355 GN=slc44a1 PE=2 SV=2	OLP79082.1	Choline transporter-like protein 3 Symbiodinium microadriaticum	1.9e-174	88.4416		integral component of membrane [GO:0016021]		integral component of membrane [GO:0016021]	Cell membrane	0.4848
TRINITY_DN8036_c0_g1::TRINITY_DN8036_c0_g1_i1::g.18937::m.18937	-0.391007	0.000566198					OLQ13954.1	GDP-mannose transporter GONST4 Symbiodinium microadriaticum	3e-170	92.6316	#N/A	#N/A	#N/A	#N/A	Cell membrane	0.412
TRINITY_DN8325_c0_g1::TRINITY_DN8325_c0_g1_i1::g.19729::m.19729	-0.410342	0.00222115	27.612	7e-18	53.3191	sp|P0AGM0|YHHT_ECOLI Putative transport protein YhhT OS=Escherichia coli (strain K12) OX=83333 GN=yhhT PE=1 SV=1	OLP88134.1	AI-2 transport protein TqsA Symbiodinium microadriaticum	1.4e-47	88.4368		integral component of membrane [GO:0016021]; plasma membrane [GO:0005886]		integral component of membrane [GO:0016021]; plasma membrane [GO:0005886]	Lysosome/Vacuole	0.4535
TRINITY_DN8485_c0_g1::TRINITY_DN8485_c0_g1_i1::g.20108::m.20108	-0.556428	2.08112e-06					OLQ06408.1	Potassium-transporting ATPase alpha chain 1 Symbiodinium microadriaticum	5.9e-81	92.5926	#N/A	#N/A	#N/A	#N/A	Cell membrane	0.3974
TRINITY_DN8507_c0_g1::TRINITY_DN8507_c0_g1_i1::g.20193::m.20193	-0.317561	0.00204064	43.729	3.91e-61	32.774	sp|Q9MAG3|AB24G_ARATH ABC transporter G family member 24 OS=Arabidopsis thaliana OX=3702 GN=ABCG24 PE=2 SV=2	OLP93520.1	ABC transporter G family member 24 Symbiodinium microadriaticum	8.8e-187	78.9709	transmembrane transport [GO:0055085]	integral component of membrane [GO:0016021]; plasma membrane [GO:0005886]	ATPase activity, coupled to transmembrane movement of substances [GO:0042626]; ATP binding [GO:0005524]	integral component of membrane [GO:0016021]; plasma membrane [GO:0005886]; ATP binding [GO:0005524]; ATPase activity, coupled to transmembrane movement of substances [GO:0042626]; transmembrane transport [GO:0055085]	Lysosome/Vacuole	0.4004
TRINITY_DN8558_c0_g1::TRINITY_DN8558_c0_g1_i1::g.20301::m.20301	-0.432381	0.00104592	30.542	2.1e-54	48.3247	sp|P28584|TRK2_YEAST Low-affinity potassium transport protein OS=Saccharomyces cerevisiae (strain ATCC 204508 / S288c) OX=559292 GN=TRK2 PE=1 SV=1	OLP83615.1	Low-affinity potassium transport protein Symbiodinium microadriaticum	2.1e-184	60.567	cellular potassium ion homeostasis [GO:0030007]; potassium ion import across plasma membrane [GO:1990573]; regulation of membrane potential [GO:0042391]	cell periphery [GO:0071944]; integral component of membrane [GO:0016021]; integral component of plasma membrane [GO:0005887]; plasma membrane [GO:0005886]	cation transmembrane transporter activity [GO:0008324]; high-affinity potassium ion transmembrane transporter activity [GO:0140107]; potassium ion transmembrane transporter activity [GO:0015079]	cell periphery [GO:0071944]; integral component of membrane [GO:0016021]; integral component of plasma membrane [GO:0005887]; plasma membrane [GO:0005886]; cation transmembrane transporter activity [GO:0008324]; high-affinity potassium ion transmembrane transporter activity [GO:0140107]; potassium ion transmembrane transporter activity [GO:0015079]; cellular potassium ion homeostasis [GO:0030007]…	Lysosome/Vacuole	0.2857
TRINITY_DN9248_c0_g1::TRINITY_DN9248_c0_g1_i1::g.22470::m.22470	-0.393458	0.00193815	26.8	9.14e-26	45.2555	sp|Q7RAV5|CDPK3_PLAYO Calcium-dependent protein kinase 3 OS=Plasmodium yoelii yoelii OX=73239 GN=CPK3 PE=3 SV=1	OLQ13028.1	Electrogenic sodium bicarbonate cotransporter 1 Symbiodinium microadriaticum	6.4e-87	95.438	cell differentiation [GO:0030154]; multicellular organism development [GO:0007275]		ATP binding [GO:0005524]; calcium ion binding [GO:0005509]; protein serine/threonine kinase activity [GO:0004674]	ATP binding [GO:0005524]; calcium ion binding [GO:0005509]; protein serine/threonine kinase activity [GO:0004674]; cell differentiation [GO:0030154]; multicellular organism development [GO:0007275]	Cell membrane	0.3009
TRINITY_DN9417_c0_g1::TRINITY_DN9417_c0_g1_i1::g.23040::m.23040	-0.478018	0.000424809	39.573	4.7e-91	87.1849	sp|O66515|AMT_AQUAE Ammonia channel OS=Aquifex aeolicus (strain VF5) OX=224324 GN=amt PE=1 SV=1	OLP88424.1	Ammonium transporter NrgA, partial Symbiodinium microadriaticum	1.6e-166	91.1765	nitrogen utilization [GO:0019740]	integral component of plasma membrane [GO:0005887]	ammonium transmembrane transporter activity [GO:0008519]	integral component of plasma membrane [GO:0005887]; ammonium transmembrane transporter activity [GO:0008519]; nitrogen utilization [GO:0019740]	Cell membrane	0.5221	IPR029020-Ammonium/urea transporter; IPR001905-Ammonium transporter; IPR024041-Ammonium transporter AmtB-like domain; IPR018047-Ammonium transporter, conserved site	ammonium transporter
TRINITY_DN9417_c0_g1::TRINITY_DN9417_c0_g1_i2::g.23041::m.23041	-6.80175	0.00860813	39.573	7.74e-91	90.2174	sp|O66515|AMT_AQUAE Ammonia channel OS=Aquifex aeolicus (strain VF5) OX=224324 GN=amt PE=1 SV=1	OLP88424.1	Ammonium transporter NrgA, partial Symbiodinium microadriaticum	2.6e-166	90.8696	nitrogen utilization [GO:0019740]	integral component of plasma membrane [GO:0005887]	ammonium transmembrane transporter activity [GO:0008519]	integral component of plasma membrane [GO:0005887]; ammonium transmembrane transporter activity [GO:0008519]; nitrogen utilization [GO:0019740]	Cell membrane	0.4581
TRINITY_DN9418_c0_g1::TRINITY_DN9418_c0_g1_i1::g.23044::m.23044	-7.33427	0.00100247	30.07	1.43e-24	66.8293	sp|Q6AXR5|S35A3_RAT UDP-N-acetylglucosamine transporter OS=Rattus norvegicus OX=10116 GN=Slc35a3 PE=2 SV=1	OLQ05990.1	UDP-N-acetylglucosamine transporter Symbiodinium microadriaticum	3.4e-93	69.7561	carbohydrate transport [GO:0008643]; UDP-N-acetylglucosamine transmembrane transport [GO:1990569]	Golgi apparatus [GO:0005794]; integral component of Golgi membrane [GO:0030173]	pyrimidine nucleotide-sugar transmembrane transporter activity [GO:0015165]	Golgi apparatus [GO:0005794]; integral component of Golgi membrane [GO:0030173]; pyrimidine nucleotide-sugar transmembrane transporter activity [GO:0015165]; carbohydrate transport [GO:0008643]; UDP-N-acetylglucosamine transmembrane transport [GO:1990569]	Golgi apparatus	0.6715
TRINITY_DN9802_c0_g1::TRINITY_DN9802_c0_g1_i1::g.24371::m.24371	-0.552409	0.00569792	31.923	6.29e-70	80.0955	sp|Q55774|Y182_SYNY3 Uncharacterized ABC transporter ATP-binding protein sll0182 OS=Synechocystis sp. (strain PCC 6803 / Kazusa) OX=1111708 GN=sll0182 PE=3 SV=1	OLP90723.1	putative ABC transporter ATP-binding protein Symbiodinium microadriaticum	7.3e-188	93.949		integral component of membrane [GO:0016021]; plasma membrane [GO:0005886]	ATPase activity, coupled to transmembrane movement of substances [GO:0042626]; ATP binding [GO:0005524]	integral component of membrane [GO:0016021]; plasma membrane [GO:0005886]; ATP binding [GO:0005524]; ATPase activity, coupled to transmembrane movement of substances [GO:0042626]	Endoplasmic reticulum	0.3641
TRINITY_DN9842_c0_g1::TRINITY_DN9842_c0_g1_i1::g.24567::m.24567	-0.304284	0.0028728	28.25	7.87e-24	55.5079	sp|P52429|DGKE_HUMAN Diacylglycerol kinase epsilon OS=Homo sapiens OX=9606 GN=DGKE PE=1 SV=1	OLP88603.1	ABC transporter B family member 25 Symbiodinium microadriaticum	1.1e-189	88.269	diacylglycerol metabolic process [GO:0046339]; glycerolipid metabolic process [GO:0046486]; intracellular signal transduction [GO:0035556]; lipid phosphorylation [GO:0046834]; modulation of chemical synaptic transmission [GO:0050804]; phospholipid biosynthetic process [GO:0008654]; platelet activation [GO:0030168]; protein kinase C-activating G protein-coupled receptor signaling pathway [GO:00072…	cytoplasm [GO:0005737]; cytosol [GO:0005829]; glutamatergic synapse [GO:0098978]; integral component of membrane [GO:0016021]; membrane [GO:0016020]; nucleus [GO:0005634]; plasma membrane [GO:0005886]	ATP binding [GO:0005524]; diacylglycerol kinase activity [GO:0004143]; kinase activity [GO:0016301]; metal ion binding [GO:0046872]; NAD+ kinase activity [GO:0003951]	cytoplasm [GO:0005737]; cytosol [GO:0005829]; glutamatergic synapse [GO:0098978]; integral component of membrane [GO:0016021]; membrane [GO:0016020]; nucleus [GO:0005634]; plasma membrane [GO:0005886]; ATP binding [GO:0005524]; diacylglycerol kinase activity [GO:0004143]; kinase activity [GO:0016301]; metal ion binding [GO:0046872]; NAD+ kinase activity [GO:0003951]; diacylglycerol metabolic proc…	Cell membrane	0.2995
TRINITY_DN220_c0_g1::TRINITY_DN220_c0_g1_i1::g.546::m.546	-2.11575	5.32185e-66	32.71	2.09e-55	70.302	sp|Q54W24|ABCB4_DICDI ABC transporter B family member 4 OS=Dictyostelium discoideum OX=44689 GN=abcB4 PE=3 SV=1	OLP87250.1	ATP-binding cassette sub-family B member 10, mitochondrial Symbiodinium microadriaticum	1.6e-208	95.302	sorocarp morphogenesis [GO:0031288]	ATP-binding cassette (ABC) transporter complex [GO:0043190]; mitochondrion [GO:0005739]; plasma membrane [GO:0005886]	ATPase activity, coupled to transmembrane movement of substances [GO:0042626]; ATP binding [GO:0005524]; transporter activity [GO:0005215]	ATP-binding cassette (ABC) transporter complex [GO:0043190]; mitochondrion [GO:0005739]; plasma membrane [GO:0005886]; ATP binding [GO:0005524]; ATPase activity, coupled to transmembrane movement of substances [GO:0042626]; transporter activity [GO:0005215]; sorocarp morphogenesis [GO:0031288]	Lysosome/Vacuole	0.6468
TRINITY_DN17474_c0_g2::TRINITY_DN17474_c0_g2_i1::g.61983::m.61983	-1.89844	1.5366e-60	38.078	2.52e-109	95.3571	sp|Q9FWX7|AB11B_ARATH ABC transporter B family member 11 OS=Arabidopsis thaliana OX=3702 GN=ABCB11 PE=2 SV=1	OLQ15128.1	Multidrug resistance protein 1 Symbiodinium microadriaticum	8.8e-169	95.8929	basipetal auxin transport [GO:0010540]	integral component of membrane [GO:0016021]; plasma membrane [GO:0005886]; plasmodesma [GO:0009506]	ATPase activity, coupled to transmembrane movement of substances [GO:0042626]; ATP binding [GO:0005524]; auxin efflux transmembrane transporter activity [GO:0010329]	integral component of membrane [GO:0016021]; plasma membrane [GO:0005886]; plasmodesma [GO:0009506]; ATP binding [GO:0005524]; ATPase activity, coupled to transmembrane movement of substances [GO:0042626]; auxin efflux transmembrane transporter activity [GO:0010329]; basipetal auxin transport [GO:0010540]	Lysosome/Vacuole	0.5298
TRINITY_DN18215_c0_g2::TRINITY_DN18215_c0_g2_i9::g.70607::m.70607	-1.79411	0.00160331	28.378	5.62e-61	96.5517	sp|Q84M24|AB1A_ARATH ABC transporter A family member 1 OS=Arabidopsis thaliana OX=3702 GN=ABCA1 PE=2 SV=2	OMJ73736.1	hypothetical protein SteCoe_27506 Stentor coeruleus	3.4e-45	96.5517	lipid transport [GO:0006869]	integral component of membrane [GO:0016021]; intracellular membrane-bounded organelle [GO:0043231]; vacuolar membrane [GO:0005774]	ATPase activity, coupled to transmembrane movement of substances [GO:0042626]; ATP binding [GO:0005524]; lipid transporter activity [GO:0005319]	integral component of membrane [GO:0016021]; intracellular membrane-bounded organelle [GO:0043231]; vacuolar membrane [GO:0005774]; ATP binding [GO:0005524]; ATPase activity, coupled to transmembrane movement of substances [GO:0042626]; lipid transporter activity [GO:0005319]; lipid transport [GO:0006869]	Cell membrane	0.6966	IPR027417-P-loop containing nucleoside triphosphate hydrolase; IPR026082-ABC transporter A; IPR003439-ABC transporter-like; IPR003593-AAA+ ATPase domain	ABC transporter A family
TRINITY_DN12761_c0_g1::TRINITY_DN12761_c0_g1_i2::g.35122::m.35122	-0.710448	0.00118819	22.857	9.64e-14	78.7921	sp|Q6IR74|CTL1_XENLA Choline transporter-like protein 1 OS=Xenopus laevis OX=8355 GN=slc44a1 PE=2 SV=2	OLP87941.1	Fructose-1,6-bisphosphatase, chloroplastic Symbiodinium microadriaticum	2.3e-145	98.0337		integral component of membrane [GO:0016021]		integral component of membrane [GO:0016021]	Cell membrane	0.4546
TRINITY_DN13704_c0_g1::TRINITY_DN13704_c0_g1_i2::g.39302::m.39302	-0.596938	0.000344912	20.489	3.02e-06	76.1039	sp|Q99PL8|S19A3_MOUSE Thiamine transporter 2 OS=Mus musculus OX=10090 GN=Slc19a3 PE=2 SV=2	GAQ84388.1	cation efflux family protein Klebsormidium nitens	1.8e-24	71.4286	folic acid transport [GO:0015884]; thiamine transmembrane transport [GO:0071934]; thiamine transport [GO:0015888]; transmembrane transport [GO:0055085]	integral component of membrane [GO:0016021]; plasma membrane [GO:0005886]	thiamine transmembrane transporter activity [GO:0015234]	integral component of membrane [GO:0016021]; plasma membrane [GO:0005886]; thiamine transmembrane transporter activity [GO:0015234]; folic acid transport [GO:0015884]; thiamine transmembrane transport [GO:0071934]; thiamine transport [GO:0015888]; transmembrane transport [GO:0055085]	Cell membrane	0.3188
TRINITY_DN13812_c0_g1::TRINITY_DN13812_c0_g1_i1::g.39754::m.39754	-0.267709	0.00481785	20.521	4.32e-08	59.0618	sp|Q8RWF4|NIPA8_ARATH Probable magnesium transporter NIPA8 OS=Arabidopsis thaliana OX=3702 GN=At3g26670 PE=2 SV=1	OLP80416.1	Myotrophin Symbiodinium microadriaticum	8.8e-53	73.5608	magnesium ion transport [GO:0015693]	early endosome [GO:0005769]; integral component of membrane [GO:0016021]; plasma membrane [GO:0005886]	magnesium ion transmembrane transporter activity [GO:0015095]	early endosome [GO:0005769]; integral component of membrane [GO:0016021]; plasma membrane [GO:0005886]; magnesium ion transmembrane transporter activity [GO:0015095]; magnesium ion transport [GO:0015693]	Lysosome/Vacuole	0.3598
TRINITY_DN13873_c0_g1::TRINITY_DN13873_c0_g1_i1::g.40032::m.40032	-0.437735	0.0233316	36.683	1.01e-106	60.5236	sp|Q9FNU2|AB25B_ORYSJ ABC transporter B family member 25 OS=Oryza sativa subsp. japonica OX=39947 GN=OsABCB25 PE=2 SV=1	CEL94100.1	unnamed protein product Vitrella brassicaformis CCMP3155	7.5e-176	79.6859	aluminum ion transmembrane transport [GO:1902602]; cellular aluminum ion homeostasis [GO:0010217]; response to aluminum ion [GO:0010044]	integral component of membrane [GO:0016021]; plant-type vacuole membrane [GO:0009705]	aluminum ion transmembrane transporter activity [GO:0015083]; ATPase activity, coupled to transmembrane movement of substances [GO:0042626]; ATP binding [GO:0005524]	integral component of membrane [GO:0016021]; plant-type vacuole membrane [GO:0009705]; aluminum ion transmembrane transporter activity [GO:0015083]; ATP binding [GO:0005524]; ATPase activity, coupled to transmembrane movement of substances [GO:0042626]; aluminum ion transmembrane transport [GO:1902602]; cellular aluminum ion homeostasis [GO:0010217]; response to aluminum ion [GO:0010044]	Lysosome/Vacuole	0.4133
TRINITY_DN13873_c0_g1::TRINITY_DN13873_c0_g1_i3::g.40036::m.40036	-0.437735	0.0233335	36.683	1.01e-106	60.5236	sp|Q9FNU2|AB25B_ORYSJ ABC transporter B family member 25 OS=Oryza sativa subsp. japonica OX=39947 GN=OsABCB25 PE=2 SV=1	CEL94100.1	unnamed protein product Vitrella brassicaformis CCMP3155	7.5e-176	79.6859	aluminum ion transmembrane transport [GO:1902602]; cellular aluminum ion homeostasis [GO:0010217]; response to aluminum ion [GO:0010044]	integral component of membrane [GO:0016021]; plant-type vacuole membrane [GO:0009705]	aluminum ion transmembrane transporter activity [GO:0015083]; ATPase activity, coupled to transmembrane movement of substances [GO:0042626]; ATP binding [GO:0005524]	integral component of membrane [GO:0016021]; plant-type vacuole membrane [GO:0009705]; aluminum ion transmembrane transporter activity [GO:0015083]; ATP binding [GO:0005524]; ATPase activity, coupled to transmembrane movement of substances [GO:0042626]; aluminum ion transmembrane transport [GO:1902602]; cellular aluminum ion homeostasis [GO:0010217]; response to aluminum ion [GO:0010044]	Lysosome/Vacuole	0.4133
TRINITY_DN13948_c0_g2::TRINITY_DN13948_c0_g2_i1::g.40290::m.40290	-7.09068	0.00320697	29.26	1.93e-21	74.9373	sp|P40501|AVT7_YEAST Vacuolar amino acid transporter 7 OS=Saccharomyces cerevisiae (strain ATCC 204508 / S288c) OX=559292 GN=AVT7 PE=1 SV=1	OLP86066.1	Ubiquitin-protein ligase E3C Symbiodinium microadriaticum	6.3e-177	89.4737	amino acid transmembrane transport [GO:0003333]; amino acid transport [GO:0006865]	fungal-type vacuole [GO:0000324]; fungal-type vacuole membrane [GO:0000329]; integral component of membrane [GO:0016021]; plasma membrane [GO:0005886]	amino acid transmembrane transporter activity [GO:0015171]; L-arginine transmembrane transporter activity [GO:0061459]; L-glutamate transmembrane transporter activity [GO:0005313]; L-histidine transmembrane transporter activity [GO:0005290]; L-lysine transmembrane transporter activity [GO:0015189]; L-serine transmembrane transporter activity [GO:0015194]; L-tyrosine transmembrane transporter acti…	fungal-type vacuole [GO:0000324]; fungal-type vacuole membrane [GO:0000329]; integral component of membrane [GO:0016021]; plasma membrane [GO:0005886]; amino acid transmembrane transporter activity [GO:0015171]; L-arginine transmembrane transporter activity [GO:0061459]; L-glutamate transmembrane transporter activity [GO:0005313]; L-histidine transmembrane transporter activity [GO:0005290]; L-lys…	Lysosome/Vacuole	0.7166
TRINITY_DN17149_c0_g1::TRINITY_DN17149_c0_g1_i2::g.59232::m.59232	-2.53607	0.00258876	31.615	3.38e-64	78.869	sp|P51793|CLCN4_HUMAN H(+)/Cl(-) exchange transporter 4 OS=Homo sapiens OX=9606 GN=CLCN4 PE=1 SV=2	CEM07994.1	unnamed protein product Vitrella brassicaformis CCMP3155	3.4e-74	78.869	chloride transport [GO:0006821]; ion transmembrane transport [GO:0034220]	early endosome [GO:0005769]; early endosome membrane [GO:0031901]; endoplasmic reticulum membrane [GO:0005789]; endosome [GO:0005768]; endosome membrane [GO:0010008]; Golgi apparatus [GO:0005794]; integral component of plasma membrane [GO:0005887]; late endosome membrane [GO:0031902]; plasma membrane [GO:0005886]	antiporter activity [GO:0015297]; ATP binding [GO:0005524]; chloride channel activity [GO:0005254]; chloride ion binding [GO:0031404]; solute:proton antiporter activity [GO:0015299]; voltage-gated chloride channel activity [GO:0005247]	early endosome [GO:0005769]; early endosome membrane [GO:0031901]; endoplasmic reticulum membrane [GO:0005789]; endosome [GO:0005768]; endosome membrane [GO:0010008]; Golgi apparatus [GO:0005794]; integral component of plasma membrane [GO:0005887]; late endosome membrane [GO:0031902]; plasma membrane [GO:0005886]; antiporter activity [GO:0015297]; ATP binding [GO:0005524]; chloride channel activi…	Lysosome/Vacuole	0.6763
TRINITY_DN2686_c0_g1::TRINITY_DN2686_c0_g1_i1::g.6518::m.6518	-1.00121	4.9195e-10	34.025	2.58e-154	86.385	sp|A3AWA4|HMA5_ORYSJ Copper-transporting ATPase HMA5 OS=Oryza sativa subsp. japonica OX=39947 GN=HMA5 PE=2 SV=1	CEL99414.1	unnamed protein product Vitrella brassicaformis CCMP3155	1.8e-133	86.385	detoxification of copper ion [GO:0010273]; metal ion transport [GO:0030001]	integral component of membrane [GO:0016021]; plasma membrane [GO:0005886]	ATP binding [GO:0005524]; cation-transporting ATPase activity [GO:0019829]; copper ion binding [GO:0005507]	integral component of membrane [GO:0016021]; plasma membrane [GO:0005886]; ATP binding [GO:0005524]; cation-transporting ATPase activity [GO:0019829]; copper ion binding [GO:0005507]; detoxification of copper ion [GO:0010273]; metal ion transport [GO:0030001]	Plastid	0.3251
TRINITY_DN18215_c0_g1::TRINITY_DN18215_c0_g1_i1::g.70576::m.70576	-0.80953	2.10978e-13	37.591	7.8e-140	94.6401	sp|Q84M24|AB1A_ARATH ABC transporter A family member 1 OS=Arabidopsis thaliana OX=3702 GN=ABCA1 PE=2 SV=2	XP_002900693.1	ATP-binding Cassette (ABC) Superfamily Phytophthora infestans T30-4 >EEY60008.1 ATP-binding Cassette (ABC) Superfamily Phytophthora infestans T30-4	6.1e-145	96.7841	lipid transport [GO:0006869]	integral component of membrane [GO:0016021]; intracellular membrane-bounded organelle [GO:0043231]; vacuolar membrane [GO:0005774]	ATPase activity, coupled to transmembrane movement of substances [GO:0042626]; ATP binding [GO:0005524]; lipid transporter activity [GO:0005319]	integral component of membrane [GO:0016021]; intracellular membrane-bounded organelle [GO:0043231]; vacuolar membrane [GO:0005774]; ATP binding [GO:0005524]; ATPase activity, coupled to transmembrane movement of substances [GO:0042626]; lipid transporter activity [GO:0005319]; lipid transport [GO:0006869]	Cell membrane	0.5714	IPR027417-P-loop containing nucleoside triphosphate hydrolase; IPR026082-ABC transporter A; IPR003439-ABC transporter-like; IPR003593-AAA+ ATPase domain; IPR017871-ABC transporter, conserved site	ABC transporter
TRINITY_DN14673_c0_g1::TRINITY_DN14673_c0_g1_i1::g.43984::m.43984	-0.211484	0.0229513	37.062	4.13e-107	61.5711	sp|Q9FNU2|AB25B_ORYSJ ABC transporter B family member 25 OS=Oryza sativa subsp. japonica OX=39947 GN=OsABCB25 PE=2 SV=1	OLP98583.1	ATP-binding cassette sub-family B member 10, mitochondrial Symbiodinium microadriaticum	3.3e-261	98.0892	aluminum ion transmembrane transport [GO:1902602]; cellular aluminum ion homeostasis [GO:0010217]; response to aluminum ion [GO:0010044]	integral component of membrane [GO:0016021]; plant-type vacuole membrane [GO:0009705]	aluminum ion transmembrane transporter activity [GO:0015083]; ATPase activity, coupled to transmembrane movement of substances [GO:0042626]; ATP binding [GO:0005524]	integral component of membrane [GO:0016021]; plant-type vacuole membrane [GO:0009705]; aluminum ion transmembrane transporter activity [GO:0015083]; ATP binding [GO:0005524]; ATPase activity, coupled to transmembrane movement of substances [GO:0042626]; aluminum ion transmembrane transport [GO:1902602]; cellular aluminum ion homeostasis [GO:0010217]; response to aluminum ion [GO:0010044]	Cell membrane	0.3765
TRINITY_DN15212_c0_g1::TRINITY_DN15212_c0_g1_i1::g.46436::m.46436	-0.250171	0.026573	24.419	9.57e-15	59.8911	sp|Q9SFE9|GONS5_ARATH GDP-mannose transporter GONST5 OS=Arabidopsis thaliana OX=3702 GN=GONST5 PE=2 SV=1	XP_004359639.1	uridine kinase Cavenderia fasciculata >EGG21789.1 uridine kinase Cavenderia fasciculata	9.4e-14	39.7459	carbohydrate transport [GO:0008643]; nucleotide-sugar transmembrane transport [GO:0015780]	Golgi apparatus [GO:0005794]; Golgi membrane [GO:0000139]; integral component of membrane [GO:0016021]	antiporter activity [GO:0015297]; pyrimidine nucleotide-sugar transmembrane transporter activity [GO:0015165]; transmembrane transporter activity [GO:0022857]; UDP-galactose transmembrane transporter activity [GO:0005459]; UDP-glucose transmembrane transporter activity [GO:0005460]	Golgi apparatus [GO:0005794]; Golgi membrane [GO:0000139]; integral component of membrane [GO:0016021]; antiporter activity [GO:0015297]; pyrimidine nucleotide-sugar transmembrane transporter activity [GO:0015165]; transmembrane transporter activity [GO:0022857]; UDP-galactose transmembrane transporter activity [GO:0005459]; UDP-glucose transmembrane transporter activity [GO:0005460]; carbohydrat…	Golgi apparatus	0.4409
TRINITY_DN15948_c1_g1::TRINITY_DN15948_c1_g1_i1::g.50733::m.50733	-0.187503	0.0399838	54.894	0	98.0732	sp|P92939|ECA1_ARATH Calcium-transporting ATPase 1, endoplasmic reticulum-type OS=Arabidopsis thaliana OX=3702 GN=ECA1 PE=1 SV=2	CEM18264.1	unnamed protein product Vitrella brassicaformis CCMP3155	0	98.2659	calcium ion transport [GO:0006816]; response to cadmium ion [GO:0046686]; response to manganese ion [GO:0010042]	endoplasmic reticulum [GO:0005783]; endoplasmic reticulum membrane [GO:0005789]; integral component of endoplasmic reticulum membrane [GO:0030176]; plasma membrane [GO:0005886]; vacuolar membrane [GO:0005774]	ATP binding [GO:0005524]; calcium-transporting ATPase activity [GO:0005388]; metal ion binding [GO:0046872]; proton-exporting ATPase activity, phosphorylative mechanism [GO:0008553]	endoplasmic reticulum [GO:0005783]; endoplasmic reticulum membrane [GO:0005789]; integral component of endoplasmic reticulum membrane [GO:0030176]; plasma membrane [GO:0005886]; vacuolar membrane [GO:0005774]; ATP binding [GO:0005524]; calcium-transporting ATPase activity [GO:0005388]; metal ion binding [GO:0046872]; proton-exporting ATPase activity, phosphorylative mechanism [GO:0008553]; calciu…	Endoplasmic reticulum	0.587
TRINITY_DN1706_c0_g2::TRINITY_DN1706_c0_g2_i1::g.4237::m.4237	-0.512776	0.00201402	22.115	0.000149	62.7692	sp|O08520|S35A1_CRIGR CMP-sialic acid transporter OS=Cricetulus griseus OX=10029 GN=SLC35A1 PE=2 SV=1	OLP81566.1	Protein disulfide isomerase-like 2-1 Symbiodinium microadriaticum	8.7e-84	71.0769	carbohydrate transport [GO:0008643]	Golgi membrane [GO:0000139]; integral component of membrane [GO:0016021]	pyrimidine nucleotide-sugar transmembrane transporter activity [GO:0015165]	Golgi membrane [GO:0000139]; integral component of membrane [GO:0016021]; pyrimidine nucleotide-sugar transmembrane transporter activity [GO:0015165]; carbohydrate transport [GO:0008643]	Golgi apparatus	0.584
TRINITY_DN17125_c0_g8::TRINITY_DN17125_c0_g8_i1::g.58832::m.58832	-0.632078	3.33073e-05	35.103	1.88e-99	72.1957	sp|Q9R279|CLCN3_CAVPO H(+)/Cl(-) exchange transporter 3 OS=Cavia porcellus OX=10141 GN=CLCN3 PE=2 SV=1	OLP83701.1	MOB kinase activator-like 1-like A Symbiodinium microadriaticum	2.3e-277	94.2721		early endosome [GO:0005769]; early endosome membrane [GO:0031901]; Golgi apparatus [GO:0005794]; integral component of membrane [GO:0016021]; late endosome [GO:0005770]; late endosome membrane [GO:0031902]; transport vesicle membrane [GO:0030658]; vesicle membrane [GO:0012506]	antiporter activity [GO:0015297]; ATP binding [GO:0005524]; PDZ domain binding [GO:0030165]; voltage-gated chloride channel activity [GO:0005247]	early endosome [GO:0005769]; early endosome membrane [GO:0031901]; Golgi apparatus [GO:0005794]; integral component of membrane [GO:0016021]; late endosome [GO:0005770]; late endosome membrane [GO:0031902]; transport vesicle membrane [GO:0030658]; vesicle membrane [GO:0012506]; antiporter activity [GO:0015297]; ATP binding [GO:0005524]; PDZ domain binding [GO:0030165]; voltage-gated chloride chan…	Lysosome/Vacuole	0.7872
TRINITY_DN17173_c0_g1::TRINITY_DN17173_c0_g1_i4::g.59402::m.59402	-7.22308	0.00155175	45.707	1.23e-119	78.3567	sp|Q9FMF7|DIT21_ARATH Dicarboxylate transporter 2.1, chloroplastic OS=Arabidopsis thaliana OX=3702 GN=DIT2-1 PE=1 SV=1	XP_005652072.1	Sodium/sulfate symporter Coccomyxa subellipsoidea C-169 >EIE27528.1 Sodium/sulfate symporter Coccomyxa subellipsoidea C-169	1.5e-95	82.1643	ammonia assimilation cycle [GO:0019676]; L-glutamate transmembrane transport [GO:0015813]; malate transmembrane transport [GO:0071423]; oxaloacetate transport [GO:0015729]; response to nematode [GO:0009624]; sodium ion transport [GO:0006814]	chloroplast [GO:0009507]; chloroplast envelope [GO:0009941]; chloroplast inner membrane [GO:0009706]; chloroplast thylakoid [GO:0009534]; integral component of membrane [GO:0016021]; membrane [GO:0016020]; plastid [GO:0009536]	L-glutamate transmembrane transporter activity [GO:0005313]; malate transmembrane transporter activity [GO:0015140]; oxaloacetate transmembrane transporter activity [GO:0015131]; transporter activity [GO:0005215]	chloroplast [GO:0009507]; chloroplast envelope [GO:0009941]; chloroplast inner membrane [GO:0009706]; chloroplast thylakoid [GO:0009534]; integral component of membrane [GO:0016021]; membrane [GO:0016020]; plastid [GO:0009536]; L-glutamate transmembrane transporter activity [GO:0005313]; malate transmembrane transporter activity [GO:0015140]; oxaloacetate transmembrane transporter activity [GO:00…	Plastid	0.9234
TRINITY_DN17226_c0_g3::TRINITY_DN17226_c0_g3_i1::g.60049::m.60049	-0.214822	0.0274921	29.367	3.95e-55	78.1818	sp|P55189|YBAR_BACSU Putative sulfate transporter YbaR OS=Bacillus subtilis (strain 168) OX=224308 GN=ybaR PE=3 SV=2	OLP89888.1	putative L-ascorbate peroxidase 7, chloroplastic Symbiodinium microadriaticum	5.5e-295	96.5152		integral component of membrane [GO:0016021]; plasma membrane [GO:0005886]	secondary active sulfate transmembrane transporter activity [GO:0008271]	integral component of membrane [GO:0016021]; plasma membrane [GO:0005886]; secondary active sulfate transmembrane transporter activity [GO:0008271]	Lysosome/Vacuole	0.5124
TRINITY_DN30916_c0_g1::TRINITY_DN30916_c0_g1_i1::g.124487::m.124487	-0.736637	2.57141e-07	21.782	4.37e-21	74.5562	sp|Q8GYS4|AVT1D_ARATH Amino acid transporter AVT1D OS=Arabidopsis thaliana OX=3702 GN=AVT1D PE=2 SV=1	OLQ10968.1	hypothetical protein AK812_SmicGene5271 Symbiodinium microadriaticum	1.4e-67	77.5148	amino acid transmembrane transport [GO:0003333]	chloroplast [GO:0009507]; integral component of membrane [GO:0016021]; vacuolar membrane [GO:0005774]	amino acid transmembrane transporter activity [GO:0015171]	chloroplast [GO:0009507]; integral component of membrane [GO:0016021]; vacuolar membrane [GO:0005774]; amino acid transmembrane transporter activity [GO:0015171]; amino acid transmembrane transport [GO:0003333]	Lysosome/Vacuole	0.5271
TRINITY_DN19393_c0_g1::TRINITY_DN19393_c0_g1_i1::g.92300::m.92300	-0.390705	1.29744e-05	34.24	5.97e-96	97.9365	sp|Q91502|SC6A8_TORMA Creatine transporter OS=Torpedo marmorata OX=7788 PE=2 SV=1	OLP96086.1	Ubiquitin carboxyl-terminal hydrolase 5 Symbiodinium microadriaticum	1.9e-244	94.127		integral component of membrane [GO:0016021]	neurotransmitter:sodium symporter activity [GO:0005328]	integral component of membrane [GO:0016021]; neurotransmitter:sodium symporter activity [GO:0005328]	Cell membrane	0.9791	IPR037272-Sodium:neurotransmitter symporter superfamily; IPR000175-Sodium:neurotransmitter symporter	sodium:neurotransmitter symporter
TRINITY_DN18356_c3_g2::TRINITY_DN18356_c3_g2_i1::g.72657::m.72657	-0.396218	3.87772e-05	24	2.41e-58	96.7634	sp|O35604|NPC1_MOUSE NPC intracellular cholesterol transporter 1 OS=Mus musculus OX=10090 GN=Npc1 PE=1 SV=2	OLP82619.1	Niemann-Pick C1 protein Symbiodinium microadriaticum	0	99.8884	adult walking behavior [GO:0007628]; autophagy [GO:0006914]; bile acid metabolic process [GO:0008206]; cellular response to low-density lipoprotein particle stimulus [GO:0071404]; cellular response to steroid hormone stimulus [GO:0071383]; cholesterol efflux [GO:0033344]; cholesterol homeostasis [GO:0042632]; cholesterol metabolic process [GO:0008203]; cholesterol transport [GO:0030301]; endocyto…	endoplasmic reticulum [GO:0005783]; endosome [GO:0005768]; extracellular region [GO:0005576]; Golgi apparatus [GO:0005794]; integral component of lysosomal membrane [GO:1905103]; integral component of plasma membrane [GO:0005887]; late endosome membrane [GO:0031902]; lysosome [GO:0005764]; membrane [GO:0016020]; membrane raft [GO:0045121]; nuclear envelope [GO:0005635]; perinuclear region of cyto…	cholesterol binding [GO:0015485]; lipid transporter activity [GO:0005319]	endoplasmic reticulum [GO:0005783]; endosome [GO:0005768]; extracellular region [GO:0005576]; Golgi apparatus [GO:0005794]; integral component of lysosomal membrane [GO:1905103]; integral component of plasma membrane [GO:0005887]; late endosome membrane [GO:0031902]; lysosome [GO:0005764]; membrane [GO:0016020]; membrane raft [GO:0045121]; nuclear envelope [GO:0005635]; perinuclear region of cyto…	Lysosome/Vacuole	0.5266
TRINITY_DN34323_c0_g1::TRINITY_DN34323_c0_g1_i1::g.130383::m.130383	-0.376175	0.00144109	24.457	5.44e-05	56.1905	sp|Q9P6N6|S2538_SCHPO Mitochondrial glycine transporter OS=Schizosaccharomyces pombe (strain 972 / ATCC 24843) OX=284812 GN=SPAC823.10c PE=3 SV=1	XP_002765948.1	conserved hypothetical protein Perkinsus marinus ATCC 50983 >EEQ98665.1 conserved hypothetical protein Perkinsus marinus ATCC 50983	1.8e-94	89.8413	glycine import into mitochondrion [GO:1904983]	integral component of membrane [GO:0016021]; mitochondrial inner membrane [GO:0005743]; mitochondrion [GO:0005739]	glycine transmembrane transporter activity [GO:0015187]	integral component of membrane [GO:0016021]; mitochondrial inner membrane [GO:0005743]; mitochondrion [GO:0005739]; glycine transmembrane transporter activity [GO:0015187]; glycine import into mitochondrion [GO:1904983]	Mitochondrion	0.9628
TRINITY_DN20330_c0_g1::TRINITY_DN20330_c0_g1_i1::g.107340::m.107340	-0.482034	0.000796746	25.909	1.57e-05	51.2019	sp|Q9SFE9|GONS5_ARATH GDP-mannose transporter GONST5 OS=Arabidopsis thaliana OX=3702 GN=GONST5 PE=2 SV=1	OLQ04819.1	hypothetical protein AK812_SmicGene12082 Symbiodinium microadriaticum	1.1e-83	94.9519	carbohydrate transport [GO:0008643]; nucleotide-sugar transmembrane transport [GO:0015780]	Golgi apparatus [GO:0005794]; Golgi membrane [GO:0000139]; integral component of membrane [GO:0016021]	antiporter activity [GO:0015297]; pyrimidine nucleotide-sugar transmembrane transporter activity [GO:0015165]; transmembrane transporter activity [GO:0022857]; UDP-galactose transmembrane transporter activity [GO:0005459]; UDP-glucose transmembrane transporter activity [GO:0005460]	Golgi apparatus [GO:0005794]; Golgi membrane [GO:0000139]; integral component of membrane [GO:0016021]; antiporter activity [GO:0015297]; pyrimidine nucleotide-sugar transmembrane transporter activity [GO:0015165]; transmembrane transporter activity [GO:0022857]; UDP-galactose transmembrane transporter activity [GO:0005459]; UDP-glucose transmembrane transporter activity [GO:0005460]; carbohydrat…	Golgi apparatus	0.429
TRINITY_DN33748_c0_g1::TRINITY_DN33748_c0_g1_i1::g.129153::m.129153	-0.378068	0.000286019	43.21	1.25e-72	76	sp|Q1EBV7|BASS2_ARATH Sodium/pyruvate cotransporter BASS2, chloroplastic OS=Arabidopsis thaliana OX=3702 GN=BASS2 PE=1 SV=1	XP_007509244.1	bile acid:sodium symporter Bathycoccus prasinos >CCO19701.1 bile acid:sodium symporter Bathycoccus prasinos	1.9e-94	72.4706	plasma membrane pyruvate transport [GO:0006849]	chloroplast envelope [GO:0009941]; chloroplast thylakoid [GO:0009534]; integral component of membrane [GO:0016021]	pyruvate transmembrane transporter activity [GO:0050833]	chloroplast envelope [GO:0009941]; chloroplast thylakoid [GO:0009534]; integral component of membrane [GO:0016021]; pyruvate transmembrane transporter activity [GO:0050833]; plasma membrane pyruvate transport [GO:0006849]	Plastid	0.9898
TRINITY_DN19986_c0_g1::TRINITY_DN19986_c0_g1_i1::g.106422::m.106422	-0.630356	0.000674062	27.536	3.82e-23	79.2541	sp|Q13336|UT1_HUMAN Urea transporter 1 OS=Homo sapiens OX=9606 GN=SLC14A1 PE=1 SV=2	OLP93551.1	Asparagine--tRNA ligase Symbiodinium microadriaticum	1e-87	98.8345	transmembrane transport [GO:0055085]; urea transmembrane transport [GO:0071918]; urea transport [GO:0015840]	basolateral plasma membrane [GO:0016323]; integral component of plasma membrane [GO:0005887]; intracellular membrane-bounded organelle [GO:0043231]; nucleolus [GO:0005730]; plasma membrane [GO:0005886]	urea channel activity [GO:0015265]; urea transmembrane transporter activity [GO:0015204]; water transmembrane transporter activity [GO:0005372]	basolateral plasma membrane [GO:0016323]; integral component of plasma membrane [GO:0005887]; intracellular membrane-bounded organelle [GO:0043231]; nucleolus [GO:0005730]; plasma membrane [GO:0005886]; urea channel activity [GO:0015265]; urea transmembrane transporter activity [GO:0015204]; water transmembrane transporter activity [GO:0005372]; transmembrane transport [GO:0055085]; urea transmem…	Endoplasmic reticulum	0.4286
TRINITY_DN28355_c0_g1::TRINITY_DN28355_c0_g1_i1::g.120547::m.120547	-0.359288	0.00559883	61.058	1.14e-180	83.4677	sp|A4YQF7|DCTA1_BRASO C4-dicarboxylate transport protein 1 OS=Bradyrhizobium sp. (strain ORS 278) OX=114615 GN=dctA1 PE=3 SV=1	WP_061849287.1	dicarboxylate/amino acid:cation symporter Bradyrhizobium sp. DOA1 >KYH01057.1 sodium:dicarboxylate symporter Bradyrhizobium sp. DOA1	1.1e-135	81.4516	dicarboxylic acid transport [GO:0006835]	integral component of membrane [GO:0016021]; plasma membrane [GO:0005886]	symporter activity [GO:0015293]	integral component of membrane [GO:0016021]; plasma membrane [GO:0005886]; symporter activity [GO:0015293]; dicarboxylic acid transport [GO:0006835]	Lysosome/Vacuole	0.4384
TRINITY_DN27832_c0_g1::TRINITY_DN27832_c0_g1_i1::g.119420::m.119420	-0.257021	0.046727	24.414	4.55e-27	88.4956	sp|P46333|CSBC_BACSU Probable metabolite transport protein CsbC OS=Bacillus subtilis (strain 168) OX=224308 GN=csbC PE=1 SV=3	OLQ06663.1	2,3-bisphosphoglycerate-dependent phosphoglycerate mutase Symbiodinium microadriaticum	5.3e-145	95.3982		integral component of plasma membrane [GO:0005887]	carbohydrate:proton symporter activity [GO:0005351]	integral component of plasma membrane [GO:0005887]; carbohydrate:proton symporter activity [GO:0005351]	Lysosome/Vacuole	0.5757
TRINITY_DN2029_c0_g1::TRINITY_DN2029_c0_g1_i1::g.5015::m.5015	-0.22641	0.00958387	30.476	3.84e-50	81.761	sp|P50944|AVT4_YEAST Vacuolar amino acid transporter 4 OS=Saccharomyces cerevisiae (strain ATCC 204508 / S288c) OX=559292 GN=AVT4 PE=1 SV=1	XP_014160329.1	hypothetical protein SARC_01433 Sphaeroforma arctica JP610 >KNC86427.1 hypothetical protein SARC_01433 Sphaeroforma arctica JP610	4.7e-62	87.8407	amino acid transmembrane export from vacuole [GO:0032974]; amino acid transmembrane transport [GO:0003333]	fungal-type vacuole [GO:0000324]; fungal-type vacuole membrane [GO:0000329]; integral component of membrane [GO:0016021]; vacuole-mitochondrion membrane contact site [GO:1990816]	amino acid transmembrane transporter activity [GO:0015171]; L-glutamine transmembrane transporter activity [GO:0015186]; L-isoleucine transmembrane transporter activity [GO:0015188]; L-tyrosine transmembrane transporter activity [GO:0005302]	fungal-type vacuole [GO:0000324]; fungal-type vacuole membrane [GO:0000329]; integral component of membrane [GO:0016021]; vacuole-mitochondrion membrane contact site [GO:1990816]; amino acid transmembrane transporter activity [GO:0015171]; L-glutamine transmembrane transporter activity [GO:0015186]; L-isoleucine transmembrane transporter activity [GO:0015188]; L-tyrosine transmembrane transporter…	Lysosome/Vacuole	0.4672
TRINITY_DN2174_c0_g1::TRINITY_DN2174_c0_g1_i1::g.5297::m.5297	-0.283747	0.005422	24.146	1.26e-14	88.2086	sp|P14285|CHRA_PSEAI Chromate transport protein OS=Pseudomonas aeruginosa OX=287 GN=chrA PE=2 SV=1	OLP84764.1	Ribulose-1,5 bisphosphate carboxylase/oxygenase large subunit N-methyltransferase, chloroplastic Symbiodinium microadriaticum	7e-129	89.1156	response to chromate [GO:0046687]	integral component of membrane [GO:0016021]; plasma membrane [GO:0005886]	chromate transmembrane transporter activity [GO:0015109]	integral component of membrane [GO:0016021]; plasma membrane [GO:0005886]; chromate transmembrane transporter activity [GO:0015109]; response to chromate [GO:0046687]	Lysosome/Vacuole	0.326
TRINITY_DN24717_c0_g1::TRINITY_DN24717_c0_g1_i1::g.114272::m.114272	-0.405772	0.00341542	24.648	3.76e-25	85.3608	sp|Q3EAQ5|PTR36_ARATH Probable peptide/nitrate transporter At3g43790 OS=Arabidopsis thaliana OX=3702 GN=ZIFL2 PE=2 SV=2	OLQ06649.1	Protein RecA Symbiodinium microadriaticum	1.2e-134	86.5979	regulation of stomatal closure [GO:0090333]; response to nematode [GO:0009624]	integral component of membrane [GO:0016021]; plant-type vacuole membrane [GO:0009705]; plasma membrane [GO:0005886]	potassium ion antiporter activity [GO:0022821]	integral component of membrane [GO:0016021]; plant-type vacuole membrane [GO:0009705]; plasma membrane [GO:0005886]; potassium ion antiporter activity [GO:0022821]; regulation of stomatal closure [GO:0090333]; response to nematode [GO:0009624]	Lysosome/Vacuole	0.5645
TRINITY_DN23429_c0_g1::TRINITY_DN23429_c0_g1_i1::g.112783::m.112783	-0.593972	0.0206401	31.579	2.92e-34	78.4114	sp|Q6DG19|MFSD5_DANRE Molybdate-anion transporter OS=Danio rerio OX=7955 GN=mfsd5 PE=2 SV=1	OLQ00984.1	Kinesin-like protein Symbiodinium microadriaticum	8.6e-59	57.4338		integral component of membrane [GO:0016021]; plasma membrane [GO:0005886]	molybdate ion transmembrane transporter activity [GO:0015098]	integral component of membrane [GO:0016021]; plasma membrane [GO:0005886]; molybdate ion transmembrane transporter activity [GO:0015098]	Endoplasmic reticulum	0.63
TRINITY_DN27548_c0_g1::TRINITY_DN27548_c0_g1_i1::g.118800::m.118800	-0.644212	0.00517949	31.882	9.03e-71	96.748	sp|Q9ZU35|AB7G_ARATH ABC transporter G family member 7 OS=Arabidopsis thaliana OX=3702 GN=ABCG7 PE=2 SV=1	XP_002297108.1	predicted protein Thalassiosira pseudonana CCMP1335 >EED86576.1 predicted protein Thalassiosira pseudonana CCMP1335	1.8e-77	95.2846	transmembrane transport [GO:0055085]	chloroplast [GO:0009507]; chloroplast envelope [GO:0009941]; integral component of membrane [GO:0016021]; plasma membrane [GO:0005886]	ATPase activity, coupled to transmembrane movement of substances [GO:0042626]; ATP binding [GO:0005524]	chloroplast [GO:0009507]; chloroplast envelope [GO:0009941]; integral component of membrane [GO:0016021]; plasma membrane [GO:0005886]; ATP binding [GO:0005524]; ATPase activity, coupled to transmembrane movement of substances [GO:0042626]; transmembrane transport [GO:0055085]	Cell membrane	0.4765
TRINITY_DN3572_c0_g1::TRINITY_DN3572_c0_g1_i1::g.8588::m.8588	-1.23554	0.0229216	24.478	3.82e-14	79.661	sp|P39589|YWBF_BACSU Uncharacterized transporter YwbF OS=Bacillus subtilis (strain 168) OX=224308 GN=ywbF PE=3 SV=1	OLP83066.1	Major facilitator superfamily domain-containing protein 6-B Symbiodinium microadriaticum	3.6e-135	94.1889		integral component of plasma membrane [GO:0005887]	lactose:proton symporter activity [GO:0015528]; lactose binding [GO:0030395]	integral component of plasma membrane [GO:0005887]; lactose binding [GO:0030395]; lactose:proton symporter activity [GO:0015528]	Endoplasmic reticulum	0.7421
TRINITY_DN4557_c0_g1::TRINITY_DN4557_c0_g1_i1::g.10891::m.10891	-0.483585	5.9621e-06	25.575	6.35e-10	66.548	sp|O74327|AVT5_SCHPO Vacuolar amino acid transporter 5 OS=Schizosaccharomyces pombe (strain 972 / ATCC 24843) OX=284812 GN=avt5 PE=3 SV=1	OLP97155.1	Uncharacterized protein C18H10.09 Symbiodinium microadriaticum	6.8e-52	32.5623	amino acid transmembrane import into vacuole [GO:0032975]; amino acid transmembrane transport [GO:0003333]; L-arginine transmembrane import into vacuole [GO:0090518]; L-glutamate import involved in cellular response to nitrogen starvation [GO:1901481]; L-glutamate transmembrane import into vacuole [GO:0090515]; L-histidine transmembrane import into vacuole [GO:0090513]; L-lysine import into vacuo…	fungal-type vacuole membrane [GO:0000329]; integral component of fungal-type vacuolar membrane [GO:0071627]	amino acid transmembrane transporter activity [GO:0015171]; arginine transmembrane transporter activity [GO:0015181]; L-arginine transmembrane transporter activity [GO:0061459]; L-glutamate transmembrane transporter activity [GO:0005313]; L-histidine transmembrane transporter activity [GO:0005290]; L-lysine transmembrane transporter activity [GO:0015189]; L-serine transmembrane transporter activi…	fungal-type vacuole membrane [GO:0000329]; integral component of fungal-type vacuolar membrane [GO:0071627]; amino acid transmembrane transporter activity [GO:0015171]; arginine transmembrane transporter activity [GO:0015181]; L-arginine transmembrane transporter activity [GO:0061459]; L-glutamate transmembrane transporter activity [GO:0005313]; L-histidine transmembrane transporter activity [GO:…	Lysosome/Vacuole	0.5737
TRINITY_DN4961_c0_g1::TRINITY_DN4961_c0_g1_i1::g.11637::m.11637	-0.345851	0.000197047	21.985	6.61e-26	91.2791	sp|Q9I9B9|CTL1_TORMA Choline transporter-like protein 1 OS=Torpedo marmorata OX=7788 GN=slc44a1 PE=1 SV=1	OLQ04086.1	Copia protein Symbiodinium microadriaticum	1.7e-44	84.0116		integral component of membrane [GO:0016021]		integral component of membrane [GO:0016021]	Cell membrane	0.4877
TRINITY_DN8523_c0_g1::TRINITY_DN8523_c0_g1_i1::g.20243::m.20243	-0.280409	0.0113642	24.342	4.08e-11	61.9748	sp|Q6DEL1|S38A7_DANRE Putative sodium-coupled neutral amino acid transporter 7 OS=Danio rerio OX=7955 GN=slc38a7 PE=2 SV=1	OLP75922.1	hypothetical protein AK812_SmicGene44211, partial Symbiodinium microadriaticum	1.5e-145	95.1681	amino acid transmembrane transport [GO:0003333]; sodium ion transport [GO:0006814]	integral component of membrane [GO:0016021]	amino acid transmembrane transporter activity [GO:0015171]	integral component of membrane [GO:0016021]; amino acid transmembrane transporter activity [GO:0015171]; amino acid transmembrane transport [GO:0003333]; sodium ion transport [GO:0006814]	Lysosome/Vacuole	0.478
TRINITY_DN8614_c0_g2::TRINITY_DN8614_c0_g2_i1::g.20452::m.20452	-0.272311	0.00498913	31.076	2.2e-75	73.985	sp|P31826|YDDA_ECOLI Inner membrane ABC transporter ATP-binding protein YddA OS=Escherichia coli (strain K12) OX=83333 GN=yddA PE=1 SV=2	OLP92113.1	hypothetical protein AK812_SmicGene26132 Symbiodinium microadriaticum	8.4e-243	94.4361		integral component of membrane [GO:0016021]; plasma membrane [GO:0005886]	ATPase activity, coupled to transmembrane movement of substances [GO:0042626]; ATP binding [GO:0005524]	integral component of membrane [GO:0016021]; plasma membrane [GO:0005886]; ATP binding [GO:0005524]; ATPase activity, coupled to transmembrane movement of substances [GO:0042626]	Lysosome/Vacuole	0.3687
TRINITY_DN9389_c0_g1::TRINITY_DN9389_c0_g1_i1::g.22882::m.22882	-0.208702	0.0212217	27.313	1e-58	61.9098	sp|Q92887|MRP2_HUMAN Canalicular multispecific organic anion transporter 1 OS=Homo sapiens OX=9606 GN=ABCC2 PE=1 SV=3	OLQ08888.1	Multidrug resistance-associated protein 4 Symbiodinium microadriaticum	2.8e-276	94.5435	transmembrane transport [GO:0055085]	apical plasma membrane [GO:0016324]; cell surface [GO:0009986]; integral component of plasma membrane [GO:0005887]; membrane [GO:0016020]; plasma membrane [GO:0005886]	ATPase activity, coupled to transmembrane movement of substances [GO:0042626]; ATPase-coupled anion transmembrane transporter activity [GO:0043225]; ATP binding [GO:0005524]; bilirubin transmembrane transporter activity [GO:0015127]; organic anion transmembrane transporter activity [GO:0008514]	apical plasma membrane [GO:0016324]; cell surface [GO:0009986]; integral component of plasma membrane [GO:0005887]; membrane [GO:0016020]; plasma membrane [GO:0005886]; ATP binding [GO:0005524]; ATPase activity, coupled to transmembrane movement of substances [GO:0042626]; ATPase-coupled anion transmembrane transporter activity [GO:0043225]; bilirubin transmembrane transporter activity [GO:001512…	Cell membrane	0.6821	IPR027417P-loop containing nucleoside triphosphate hydrolase; IPR036640-ABC transporter type 1, transmembrane domain superfamily; IPR030244-Oligomycin resistance ATP-dependent permease Yor1; IPR003439-ABC transporter-like; IPR003593-AAA+ ATPase domain; IPR011527-ABC transporter type 1, transmembrane domain; IPR017871-ABC transporter, conserved site	ABC transporter type 1
TRINITY_DN9450_c0_g1::TRINITY_DN9450_c0_g1_i1::g.23188::m.23188	-0.424607	1.27849e-06	26.935	5.97e-62	75.9067	sp|Q9H7F0|AT133_HUMAN Probable cation-transporting ATPase 13A3 OS=Homo sapiens OX=9606 GN=ATP13A3 PE=1 SV=4	XP_002772106.1	P-type ATPase, putative Perkinsus marinus ATCC 50983 >EER03922.1 P-type ATPase, putative Perkinsus marinus ATCC 50983	4.4e-126	82.772	cation transport [GO:0006812]; cellular calcium ion homeostasis [GO:0006874]	cell [GO:0005623]; integral component of membrane [GO:0016021]; membrane [GO:0016020]	ATPase activity [GO:0016887]; ATP binding [GO:0005524]; metal ion binding [GO:0046872]	cell [GO:0005623]; integral component of membrane [GO:0016021]; membrane [GO:0016020]; ATP binding [GO:0005524]; ATPase activity [GO:0016887]; metal ion binding [GO:0046872]; cation transport [GO:0006812]; cellular calcium ion homeostasis [GO:0006874]	Cell membrane	0.3438
TRINITY_DN9551_c0_g1::TRINITY_DN9551_c0_g1_i1::g.23543::m.23543	-0.653434	2.74766e-05	28.44	4.26e-47	77.4295	sp|Q94FB9|AB1D_ARATH ABC transporter D family member 1 OS=Arabidopsis thaliana OX=3702 GN=ABCC1 PE=1 SV=1	OLQ01857.1	Protein pim1 Symbiodinium microadriaticum	1.4e-72	25.0784	lipid catabolic process [GO:0016042]	glyoxysomal membrane [GO:0046861]; integral component of membrane [GO:0016021]	ATPase activity, coupled to transmembrane movement of substances [GO:0042626]; ATP binding [GO:0005524]	glyoxysomal membrane [GO:0046861]; integral component of membrane [GO:0016021]; ATP binding [GO:0005524]; ATPase activity, coupled to transmembrane movement of substances [GO:0042626]; lipid catabolic process [GO:0016042]	Endoplasmic reticulum	0.7223
TRINITY_DN30805_c0_g1::TRINITY_DN30805_c0_g1_i1::g.124223::m.124223	-0.848406	1.18197e-07	36.508	2.09e-54	86.119	sp|Q7TML3|S35F2_MOUSE Solute carrier family 35 member F2 OS=Mus musculus OX=10090 GN=Slc35f2 PE=1 SV=2	OLQ04975.1	putative ATP-dependent RNA helicase ddx52 Symbiodinium microadriaticum	4.1e-95	90.3683		integral component of membrane [GO:0016021]	transmembrane transporter activity [GO:0022857]	integral component of membrane [GO:0016021]; transmembrane transporter activity [GO:0022857]	Golgi apparatus	0.5125

## Sheet: sugar transporters
Table S7 - Candidate sugar transporters. Indicated in the table: Log2(FC), FDR pvalue, UniProtKB (sp) annotations and their blastp parameters (D-G), nr annotations and their blastp parameters (H-K), Gene Ontologies (L-O), DeepLoc-1.0 (Almagro Armenteros et al., 2017) prediction output along with hierarchical tree likelihood value (P-Q).
gene_id	in hospite vs cultures log2(FC)	FDR	sp_% identity	sp_eval	sp_% query coverage	sp_description	nr_id	nr_description	nr_evalue	nr_% query coverage	Gene ontology (biological process)	Gene ontology (cellular component)	Gene ontology (molecular function)	Gene ontology (GO)	Localization prediction by DeepLoc-1.0	hierarchical tree likelihood value by DeepLoc-1.0
TRINITY_DN1016_c0_g1::TRINITY_DN1016_c0_g1_i1::g.2642::m.2642	0.485109	0.0112136	29.819	1.35e-32	88.8579	sp|Q9FG70|NSTU2_ARATH Nucleotide-sugar uncharacterized transporter 2 OS=Arabidopsis thaliana OX=3702 GN=At5g55950 PE=2 SV=1	XP_004953748.1	nucleotide-sugar uncharacterized transporter 2 Setaria italica >RCV08133.1 hypothetical protein SETIT_1G301600v2 Setaria italica	7e-26	84.4011	carbohydrate transport [GO:0008643]	Golgi apparatus [GO:0005794]; integral component of membrane [GO:0016021]	antiporter activity [GO:0015297]; nucleotide-sugar transmembrane transporter activity [GO:0005338]; transmembrane transporter activity [GO:0022857]	Golgi apparatus [GO:0005794]; integral component of membrane [GO:0016021]; antiporter activity [GO:0015297]; nucleotide-sugar transmembrane transporter activity [GO:0005338]; transmembrane transporter activity [GO:0022857]; carbohydrate transport [GO:0008643]	Golgi apparatus	0.5
TRINITY_DN10684_c0_g1::TRINITY_DN10684_c0_g1_i1::g.27654::m.27654	0.443079	3.78616e-08	25.648	2.14e-22	82.9268	sp|Q9SUV2|PT432_ARATH Probable sugar phosphate/phosphate translocator At4g32390 OS=Arabidopsis thaliana OX=3702 GN=At4g32390 PE=3 SV=1	OLP93991.1	putative sugar phosphate/phosphate translocator Symbiodinium microadriaticum	3.6e-79	73.9024	carbohydrate transport [GO:0008643]	endosome [GO:0005768]; Golgi apparatus [GO:0005794]; integral component of membrane [GO:0016021]; trans-Golgi network [GO:0005802]	antiporter activity [GO:0015297]; transmembrane transporter activity [GO:0022857]	endosome [GO:0005768]; Golgi apparatus [GO:0005794]; integral component of membrane [GO:0016021]; trans-Golgi network [GO:0005802]; antiporter activity [GO:0015297]; transmembrane transporter activity [GO:0022857]; carbohydrate transport [GO:0008643]	Endoplasmic reticulum	0.61
TRINITY_DN10716_c0_g1::TRINITY_DN10716_c0_g1_i1::g.27800::m.27800	0.110654	0.278958	26.183	1.11e-09	66.7411	sp|Q5RKL7|S35E4_RAT Solute carrier family 35 member E4 OS=Rattus norvegicus OX=10116 GN=Slc35e4 PE=2 SV=1	XP_011684199.1	PREDICTED: solute carrier family 35 member E4-like Strongylocentrotus purpuratus	9.4e-12	60.0446		Golgi apparatus [GO:0005794]; integral component of membrane [GO:0016021]	antiporter activity [GO:0015297]; pyrimidine nucleotide-sugar transmembrane transporter activity [GO:0015165]; transmembrane transporter activity [GO:0022857]	Golgi apparatus [GO:0005794]; integral component of membrane [GO:0016021]; antiporter activity [GO:0015297]; pyrimidine nucleotide-sugar transmembrane transporter activity [GO:0015165]; transmembrane transporter activity [GO:0022857]	Golgi apparatus apparatus	0.4554
TRINITY_DN11628_c0_g1::TRINITY_DN11628_c0_g1_i1::g.31067::m.31067	0.292852	0.00541447	23.054	9.04e-09	93.125	sp|Q84L08|GFT1_ARATH GDP-fucose transporter 1 OS=Arabidopsis thaliana OX=3702 GN=GFT1 PE=1 SV=1	OLQ01490.1	GDP-mannose transporter GONST4 Symbiodinium microadriaticum	1.8e-89	97.1875	carbohydrate transport [GO:0008643]; nucleotide-sugar transmembrane transport [GO:0015780]	Golgi apparatus [GO:0005794]; Golgi membrane [GO:0000139]; integral component of membrane [GO:0016021]	antiporter activity [GO:0015297]; GDP-fucose transmembrane transporter activity [GO:0005457]; nucleotide-sugar transmembrane transporter activity [GO:0005338]; transmembrane transporter activity [GO:0022857]	Golgi apparatus [GO:0005794]; Golgi membrane [GO:0000139]; integral component of membrane [GO:0016021]; antiporter activity [GO:0015297]; GDP-fucose transmembrane transporter activity [GO:0005457]; nucleotide-sugar transmembrane transporter activity [GO:0005338]; transmembrane transporter activity [GO:0022857]; carbohydrate transport [GO:0008643]; nucleotide-sugar transmembrane transport [GO:0015…	Endoplasmic reticulum	0.5799
TRINITY_DN11923_c0_g1::TRINITY_DN11923_c0_g1_i1::g.32119::m.32119	-0.0727218	0.786354	23.039	1.65e-05	42.5676	sp|Q61420|S35A1_MOUSE CMP-sialic acid transporter OS=Mus musculus OX=10090 GN=Slc35a1 PE=1 SV=2	OLP78875.1	hypothetical protein AK812_SmicGene40907 Symbiodinium microadriaticum	1.7e-13	45.9459	carbohydrate transport [GO:0008643]	Golgi apparatus [GO:0005794]; integral component of Golgi membrane [GO:0030173]	pyrimidine nucleotide-sugar transmembrane transporter activity [GO:0015165]; sialic acid transmembrane transporter activity [GO:0015136]	Golgi apparatus [GO:0005794]; integral component of Golgi membrane [GO:0030173]; pyrimidine nucleotide-sugar transmembrane transporter activity [GO:0015165]; sialic acid transmembrane transporter activity [GO:0015136]; carbohydrate transport [GO:0008643]	Golgi apparatus	0.7529
TRINITY_DN11992_c0_g1::TRINITY_DN11992_c0_g1_i2::g.32319::m.32319	-0.611847	0.0337333	23.776	4.12e-06	63.3257	sp|O32125|YUTF_BACSU Acid sugar phosphatase OS=Bacillus subtilis (strain 168) OX=224308 GN=yutF PE=1 SV=1	OLQ09936.1	hypothetical protein AK812_SmicGene6374 Symbiodinium microadriaticum	2.9e-90	56.2642			metal ion binding [GO:0046872]; phosphatase activity [GO:0016791]	metal ion binding [GO:0046872]; phosphatase activity [GO:0016791]	Plastid	0.9943
TRINITY_DN12083_c0_g1::TRINITY_DN12083_c0_g1_i1::g.32661::m.32661	0.102348	0.397539	26.818	0.000103	47.7679	sp|Q9SFE9|GONS5_ARATH GDP-mannose transporter GONST5 OS=Arabidopsis thaliana OX=3702 GN=GONST5 PE=2 SV=1	OLQ02590.1	hypothetical protein AK812_SmicGene14570 Symbiodinium microadriaticum	6.7e-143	91.0714	carbohydrate transport [GO:0008643]; nucleotide-sugar transmembrane transport [GO:0015780]	Golgi apparatus [GO:0005794]; Golgi membrane [GO:0000139]; integral component of membrane [GO:0016021]	antiporter activity [GO:0015297]; pyrimidine nucleotide-sugar transmembrane transporter activity [GO:0015165]; transmembrane transporter activity [GO:0022857]; UDP-galactose transmembrane transporter activity [GO:0005459]; UDP-glucose transmembrane transporter activity [GO:0005460]	Golgi apparatus [GO:0005794]; Golgi membrane [GO:0000139]; integral component of membrane [GO:0016021]; antiporter activity [GO:0015297]; pyrimidine nucleotide-sugar transmembrane transporter activity [GO:0015165]; transmembrane transporter activity [GO:0022857]; UDP-galactose transmembrane transporter activity [GO:0005459]; UDP-glucose transmembrane transporter activity [GO:0005460]; carbohydrat…	Golgi apparatus apparatus	0.3423
TRINITY_DN12480_c0_g1::TRINITY_DN12480_c0_g1_i2::g.33849::m.33849	-0.292006	0.799183	47.059	3.92e-06	12.8947	sp|Q8K1E6|ALKB3_MOUSE Alpha-ketoglutarate-dependent dioxygenase alkB homolog 3 OS=Mus musculus OX=10090 GN=Alkbh3 PE=1 SV=1	OLP93012.1	Galactose-proton symporter Symbiodinium microadriaticum	2.6e-95	80.2632	cell population proliferation [GO:0008283]; DNA dealkylation involved in DNA repair [GO:0006307]; DNA repair [GO:0006281]; nucleic acid phosphodiester bond hydrolysis [GO:0090305]; oxidative single-stranded DNA demethylation [GO:0035552]; oxidative single-stranded RNA demethylation [GO:0035553]	cytosol [GO:0005829]; mitochondrion [GO:0005739]; nucleoplasm [GO:0005654]; nucleus [GO:0005634]	2-oxoglutarate-dependent dioxygenase activity [GO:0016706]; cytosine C-5 DNA demethylase activity [GO:0051747]; DNA-N1-methyladenine dioxygenase activity [GO:0043734]; ferrous iron binding [GO:0008198]; RNA N1-methyladenosine dioxygenase activity [GO:1990930]	cytosol [GO:0005829]; mitochondrion [GO:0005739]; nucleoplasm [GO:0005654]; nucleus [GO:0005634]; 2-oxoglutarate-dependent dioxygenase activity [GO:0016706]; cytosine C-5 DNA demethylase activity [GO:0051747]; DNA-N1-methyladenine dioxygenase activity [GO:0043734]; ferrous iron binding [GO:0008198]; RNA N1-methyladenosine dioxygenase activity [GO:1990930]; cell population proliferation [GO:000828…	Mitochondrion	0.2254
TRINITY_DN13396_c0_g1::TRINITY_DN13396_c0_g1_i1::g.37648::m.37648	0.910537	1.6798e-10	24.865	4.34e-05	39.7129	sp|Q94EI9|PT314_ARATH Probable sugar phosphate/phosphate translocator At3g14410 OS=Arabidopsis thaliana OX=3702 GN=At3g14410 PE=2 SV=1	XP_011684199.1	PREDICTED: solute carrier family 35 member E4-like Strongylocentrotus purpuratus	1.7e-07	61.4833	carbohydrate transport [GO:0008643]	cytosolic ribosome [GO:0022626]; endosome [GO:0005768]; Golgi apparatus [GO:0005794]; integral component of membrane [GO:0016021]; trans-Golgi network [GO:0005802]	antiporter activity [GO:0015297]; transmembrane transporter activity [GO:0022857]	cytosolic ribosome [GO:0022626]; endosome [GO:0005768]; Golgi apparatus [GO:0005794]; integral component of membrane [GO:0016021]; trans-Golgi network [GO:0005802]; antiporter activity [GO:0015297]; transmembrane transporter activity [GO:0022857]; carbohydrate transport [GO:0008643]	Golgi apparatus	0.43
TRINITY_DN13500_c0_g1::TRINITY_DN13500_c0_g1_i1::g.38291::m.38291	0.0641177	0.942349	31.111	3.22e-31	86.8098	sp|Q654D9|CSTR1_ORYSJ CMP-sialic acid transporter 1 OS=Oryza sativa subsp. japonica OX=39947 GN=CSTLP1 PE=2 SV=1	OLQ00948.1	CMP-sialic acid transporter 1 Symbiodinium microadriaticum	2e-48	98.1595	carbohydrate transport [GO:0008643]; sialic acid transport [GO:0015739]	Golgi apparatus [GO:0005794]; integral component of Golgi membrane [GO:0030173]	pyrimidine nucleotide-sugar transmembrane transporter activity [GO:0015165]; sialic acid transmembrane transporter activity [GO:0015136]	Golgi apparatus [GO:0005794]; integral component of Golgi membrane [GO:0030173]; pyrimidine nucleotide-sugar transmembrane transporter activity [GO:0015165]; sialic acid transmembrane transporter activity [GO:0015136]; carbohydrate transport [GO:0008643]; sialic acid transport [GO:0015739]	Golgi apparatus	0.8665
TRINITY_DN13928_c0_g1::TRINITY_DN13928_c0_g1_i1::g.40354::m.40354	-0.261446	0.58787	35.938	6.01e-23	61.8421	sp|P78381|S35A2_HUMAN UDP-galactose translocator OS=Homo sapiens OX=9606 GN=SLC35A2 PE=1 SV=1	OLP95703.1	CMP-sialic acid transporter Symbiodinium microadriaticum	3.5e-34	54.9342	carbohydrate transport [GO:0008643]; galactose metabolic process [GO:0006012]; UDP-galactose transmembrane transport [GO:0072334]	endoplasmic reticulum [GO:0005783]; Golgi apparatus [GO:0005794]; Golgi membrane [GO:0000139]; integral component of Golgi membrane [GO:0030173]; nucleus [GO:0005634]	UDP-galactose transmembrane transporter activity [GO:0005459]	endoplasmic reticulum [GO:0005783]; Golgi apparatus [GO:0005794]; Golgi membrane [GO:0000139]; integral component of Golgi membrane [GO:0030173]; nucleus [GO:0005634]; UDP-galactose transmembrane transporter activity [GO:0005459]; carbohydrate transport [GO:0008643]; galactose metabolic process [GO:0006012]; UDP-galactose transmembrane transport [GO:0072334]	Endoplasmic reticulum	0.4837
TRINITY_DN13928_c0_g1::TRINITY_DN13928_c0_g1_i2::g.40356::m.40356	#N/A	#N/A	40.559	1.08e-22	52.5926	sp|Q9R0M8|S35A2_MOUSE UDP-galactose translocator OS=Mus musculus OX=10090 GN=Slc35a2 PE=1 SV=1	OLP95703.1	CMP-sialic acid transporter Symbiodinium microadriaticum	1.1e-34	50.7407	carbohydrate transport [GO:0008643]; UDP-galactose transmembrane transport [GO:0072334]	Golgi apparatus [GO:0005794]; Golgi membrane [GO:0000139]; integral component of Golgi membrane [GO:0030173]	UDP-galactose transmembrane transporter activity [GO:0005459]	Golgi apparatus [GO:0005794]; Golgi membrane [GO:0000139]; integral component of Golgi membrane [GO:0030173]; UDP-galactose transmembrane transporter activity [GO:0005459]; carbohydrate transport [GO:0008643]; UDP-galactose transmembrane transport [GO:0072334]	Endoplasmic reticulum	0.374
TRINITY_DN14146_c0_g1::TRINITY_DN14146_c0_g1_i2::g.41133::m.41133	0.272256	0.394675	28.413	2.71e-23	89.0365	sp|Q29Q28|UTR2_ARATH UDP-galactose/UDP-glucose transporter 2 OS=Arabidopsis thaliana OX=3702 GN=UTR2 PE=2 SV=1	OLP87764.1	~Adenosine 3'-phospho 5'-phosphosulfate transporter 2 Symbiodinium microadriaticum~	2.3e-102	98.6711	carbohydrate transport [GO:0008643]; UDP-galactose transmembrane transport [GO:0072334]	integral component of endoplasmic reticulum membrane [GO:0030176]; integral component of Golgi membrane [GO:0030173]	antiporter activity [GO:0015297]; transmembrane transporter activity [GO:0022857]; UDP-galactose transmembrane transporter activity [GO:0005459]	integral component of endoplasmic reticulum membrane [GO:0030176]; integral component of Golgi membrane [GO:0030173]; antiporter activity [GO:0015297]; transmembrane transporter activity [GO:0022857]; UDP-galactose transmembrane transporter activity [GO:0005459]; carbohydrate transport [GO:0008643]; UDP-galactose transmembrane transport [GO:0072334]	Golgi apparatus	0.7092
TRINITY_DN15212_c0_g1::TRINITY_DN15212_c0_g1_i1::g.46436::m.46436	-0.250171	0.026573	24.419	9.57e-15	59.8911	sp|Q9SFE9|GONS5_ARATH GDP-mannose transporter GONST5 OS=Arabidopsis thaliana OX=3702 GN=GONST5 PE=2 SV=1	XP_004359639.1	uridine kinase Cavenderia fasciculata >EGG21789.1 uridine kinase Cavenderia fasciculata	9.4e-14	39.7459	carbohydrate transport [GO:0008643]; nucleotide-sugar transmembrane transport [GO:0015780]	Golgi apparatus [GO:0005794]; Golgi membrane [GO:0000139]; integral component of membrane [GO:0016021]	antiporter activity [GO:0015297]; pyrimidine nucleotide-sugar transmembrane transporter activity [GO:0015165]; transmembrane transporter activity [GO:0022857]; UDP-galactose transmembrane transporter activity [GO:0005459]; UDP-glucose transmembrane transporter activity [GO:0005460]	Golgi apparatus [GO:0005794]; Golgi membrane [GO:0000139]; integral component of membrane [GO:0016021]; antiporter activity [GO:0015297]; pyrimidine nucleotide-sugar transmembrane transporter activity [GO:0015165]; transmembrane transporter activity [GO:0022857]; UDP-galactose transmembrane transporter activity [GO:0005459]; UDP-glucose transmembrane transporter activity [GO:0005460]; carbohydrat…	Golgi apparatus apparatus	0.4409
TRINITY_DN15333_c0_g1::TRINITY_DN15333_c0_g1_i2::g.47081::m.47081	-0.0278142	0.885141	27.273	9.69e-16	91.1504	sp|Q84L08|GFT1_ARATH GDP-fucose transporter 1 OS=Arabidopsis thaliana OX=3702 GN=GFT1 PE=1 SV=1	OLQ00077.1	Translation initiation factor IF-2 Symbiodinium microadriaticum	1.4e-71	59.882	carbohydrate transport [GO:0008643]; nucleotide-sugar transmembrane transport [GO:0015780]	Golgi apparatus [GO:0005794]; Golgi membrane [GO:0000139]; integral component of membrane [GO:0016021]	antiporter activity [GO:0015297]; GDP-fucose transmembrane transporter activity [GO:0005457]; nucleotide-sugar transmembrane transporter activity [GO:0005338]; transmembrane transporter activity [GO:0022857]	Golgi apparatus [GO:0005794]; Golgi membrane [GO:0000139]; integral component of membrane [GO:0016021]; antiporter activity [GO:0015297]; GDP-fucose transmembrane transporter activity [GO:0005457]; nucleotide-sugar transmembrane transporter activity [GO:0005338]; transmembrane transporter activity [GO:0022857]; carbohydrate transport [GO:0008643]; nucleotide-sugar transmembrane transport [GO:0015…	Golgi apparatus	0.7018
TRINITY_DN15500_c1_g1::TRINITY_DN15500_c1_g1_i1::g.48155::m.48155	-0.337943	0.116088	33.559	1.21e-39	93.2907	sp|Q8GUJ1|UXT2_ARATH UDP-xylose transporter 2 OS=Arabidopsis thaliana OX=3702 GN=UXT2 PE=1 SV=1	OLQ02868.1	putative membrane protein Symbiodinium microadriaticum	5.6e-96	72.2045	carbohydrate transport [GO:0008643]; UDP-xylose transmembrane transport [GO:0015790]	Golgi apparatus [GO:0005794]; Golgi membrane [GO:0000139]; integral component of membrane [GO:0016021]	antiporter activity [GO:0015297]; nucleotide-sugar transmembrane transporter activity [GO:0005338]; transmembrane transporter activity [GO:0022857]; UDP-xylose transmembrane transporter activity [GO:0005464]	Golgi apparatus [GO:0005794]; Golgi membrane [GO:0000139]; integral component of membrane [GO:0016021]; antiporter activity [GO:0015297]; nucleotide-sugar transmembrane transporter activity [GO:0005338]; transmembrane transporter activity [GO:0022857]; UDP-xylose transmembrane transporter activity [GO:0005464]; carbohydrate transport [GO:0008643]; UDP-xylose transmembrane transport [GO:0015790]	Endoplasmic reticulum	0.4643
TRINITY_DN15522_c0_g1::TRINITY_DN15522_c0_g1_i1::g.48290::m.48290	0.126051	0.547889	28.814	9.79e-08	74.1935	sp|P10870|SNF3_YEAST High-affinity glucose transporter SNF3 OS=Saccharomyces cerevisiae (strain ATCC 204508 / S288c) OX=559292 GN=SNF3 PE=1 SV=3	OLP93012.1	Galactose-proton symporter Symbiodinium microadriaticum	1.7e-32	90.9677	detection of glucose [GO:0051594]; fructose transmembrane transport [GO:0015755]; glucose mediated signaling pathway [GO:0010255]; glucose transmembrane transport [GO:1904659]; mannose transmembrane transport [GO:0015761]; negative regulation of meiotic nuclear division [GO:0045835]; signal transduction [GO:0007165]	cell periphery [GO:0071944]; integral component of membrane [GO:0016021]; integral component of plasma membrane [GO:0005887]; plasma membrane [GO:0005886]	carbohydrate:proton symporter activity [GO:0005351]; glucose binding [GO:0005536]	cell periphery [GO:0071944]; integral component of membrane [GO:0016021]; integral component of plasma membrane [GO:0005887]; plasma membrane [GO:0005886]; carbohydrate:proton symporter activity [GO:0005351]; glucose binding [GO:0005536]; detection of glucose [GO:0051594]; fructose transmembrane transport [GO:0015755]; glucose mediated signaling pathway [GO:0010255]; glucose transmembrane transpo…	Lysosome/Vacuole	0.4094
TRINITY_DN15522_c0_g1::TRINITY_DN15522_c0_g1_i2::g.48292::m.48292	#N/A	#N/A	0	0		0	OLP93012.1	Galactose-proton symporter Symbiodinium microadriaticum	3.2e-05	52	#N/A	#N/A	#N/A	#N/A	Plastid	0.343
TRINITY_DN1580_c0_g1::TRINITY_DN1580_c0_g1_i1::g.3950::m.3950	0.0255289	0.869255	38.994	1.09e-67	75.4808	sp|Q8R1T4|S35A3_MOUSE UDP-N-acetylglucosamine transporter OS=Mus musculus OX=10090 GN=Slc35a3 PE=2 SV=1	OLP95599.1	UDP-N-acetylglucosamine transporter Symbiodinium microadriaticum	2.5e-128	83.6538	carbohydrate transport [GO:0008643]; UDP-N-acetylglucosamine transmembrane transport [GO:1990569]	Golgi apparatus [GO:0005794]; integral component of Golgi membrane [GO:0030173]	pyrimidine nucleotide-sugar transmembrane transporter activity [GO:0015165]	Golgi apparatus [GO:0005794]; integral component of Golgi membrane [GO:0030173]; pyrimidine nucleotide-sugar transmembrane transporter activity [GO:0015165]; carbohydrate transport [GO:0008643]; UDP-N-acetylglucosamine transmembrane transport [GO:1990569]	Golgi apparatus	0.6237
TRINITY_DN16029_c0_g1::TRINITY_DN16029_c0_g1_i1::g.51413::m.51413	-0.451083	0.819846	41.748	4.89e-18	67.5676	sp|Q6NMB6|UTR5B_ARATH UDP-galactose/UDP-glucose transporter 5B OS=Arabidopsis thaliana OX=3702 GN=UTR5B PE=2 SV=1	OLQ00833.1	~Adenosine 3'-phospho 5'-phosphosulfate transporter 1 Symbiodinium microadriaticum~	1.1e-22	71.6216	carbohydrate transport [GO:0008643]	integral component of endoplasmic reticulum membrane [GO:0030176]; integral component of Golgi membrane [GO:0030173]	3'-phosphoadenosine 5'-phosphosulfate transmembrane transporter activity [GO:0046964]; antiporter activity [GO:0015297]; transmembrane transporter activity [GO:0022857]	integral component of endoplasmic reticulum membrane [GO:0030176]; integral component of Golgi membrane [GO:0030173]; 3'-phosphoadenosine 5'-phosphosulfate transmembrane transporter activity [GO:0046964]; antiporter activity [GO:0015297]; transmembrane transporter activity [GO:0022857]; carbohydrate transport [GO:0008643]	Golgi apparatus	0.8415
TRINITY_DN16210_c0_g1::TRINITY_DN16210_c0_g1_i1::g.52549::m.52549	1.40607	0.727289	31.716	2.72e-25	98.1481	sp|Q3E6T0|PT525_ARATH Probable sugar phosphate/phosphate translocator At5g25400 OS=Arabidopsis thaliana OX=3702 GN=At5g25400 PE=2 SV=1	OLP92745.1	putative sugar phosphate/phosphate translocator Symbiodinium microadriaticum	1.8e-79	99.2593	carbohydrate transport [GO:0008643]; nucleotide-sugar transmembrane transport [GO:0015780]	endosome [GO:0005768]; Golgi apparatus [GO:0005794]; integral component of membrane [GO:0016021]; trans-Golgi network [GO:0005802]	antiporter activity [GO:0015297]; transmembrane transporter activity [GO:0022857]	endosome [GO:0005768]; Golgi apparatus [GO:0005794]; integral component of membrane [GO:0016021]; trans-Golgi network [GO:0005802]; antiporter activity [GO:0015297]; transmembrane transporter activity [GO:0022857]; carbohydrate transport [GO:0008643]; nucleotide-sugar transmembrane transport [GO:0015780]	Endoplasmic reticulum	0.5623
TRINITY_DN16210_c0_g1::TRINITY_DN16210_c0_g1_i2::g.52551::m.52551	1.24376	0.596023	28.947	0.000497	36.5979	sp|Q9LFN3|PT511_ARATH Probable sugar phosphate/phosphate translocator At5g11230 OS=Arabidopsis thaliana OX=3702 GN=At5g11230 PE=2 SV=1	OLP92745.1	putative sugar phosphate/phosphate translocator Symbiodinium microadriaticum	9.3e-25	62.3711	carbohydrate transport [GO:0008643]	endosome [GO:0005768]; Golgi apparatus [GO:0005794]; integral component of membrane [GO:0016021]; trans-Golgi network [GO:0005802]	antiporter activity [GO:0015297]; transmembrane transporter activity [GO:0022857]	endosome [GO:0005768]; Golgi apparatus [GO:0005794]; integral component of membrane [GO:0016021]; trans-Golgi network [GO:0005802]; antiporter activity [GO:0015297]; transmembrane transporter activity [GO:0022857]; carbohydrate transport [GO:0008643]	Endoplasmic reticulum	0.3704
TRINITY_DN16210_c0_g1::TRINITY_DN16210_c0_g1_i3::g.52552::m.52552	0.217616	0.0528811	29.721	1.44e-32	78.0247	sp|Q3E6T0|PT525_ARATH Probable sugar phosphate/phosphate translocator At5g25400 OS=Arabidopsis thaliana OX=3702 GN=At5g25400 PE=2 SV=1	OLP92745.1	putative sugar phosphate/phosphate translocator Symbiodinium microadriaticum	5.3e-99	84.1975	carbohydrate transport [GO:0008643]; nucleotide-sugar transmembrane transport [GO:0015780]	endosome [GO:0005768]; Golgi apparatus [GO:0005794]; integral component of membrane [GO:0016021]; trans-Golgi network [GO:0005802]	antiporter activity [GO:0015297]; transmembrane transporter activity [GO:0022857]	endosome [GO:0005768]; Golgi apparatus [GO:0005794]; integral component of membrane [GO:0016021]; trans-Golgi network [GO:0005802]; antiporter activity [GO:0015297]; transmembrane transporter activity [GO:0022857]; carbohydrate transport [GO:0008643]; nucleotide-sugar transmembrane transport [GO:0015780]	Endoplasmic reticulum	0.4165
TRINITY_DN16210_c0_g1::TRINITY_DN16210_c0_g1_i4::g.52553::m.52553	#N/A	#N/A	30.178	5.34e-15	56.7568	sp|Q9C8M1|PT153_ARATH Probable sugar phosphate/phosphate translocator At1g53660 OS=Arabidopsis thaliana OX=3702 GN=At1g53660 PE=3 SV=2	OLP92745.1	putative sugar phosphate/phosphate translocator Symbiodinium microadriaticum	2.1e-52	70.6081	carbohydrate transport [GO:0008643]	endosome [GO:0005768]; Golgi apparatus [GO:0005794]; integral component of membrane [GO:0016021]; trans-Golgi network [GO:0005802]	antiporter activity [GO:0015297]; transmembrane transporter activity [GO:0022857]	endosome [GO:0005768]; Golgi apparatus [GO:0005794]; integral component of membrane [GO:0016021]; trans-Golgi network [GO:0005802]; antiporter activity [GO:0015297]; transmembrane transporter activity [GO:0022857]; carbohydrate transport [GO:0008643]	Golgi apparatus apparatus	0.4545
TRINITY_DN16210_c0_g1::TRINITY_DN16210_c0_g1_i5::g.52555::m.52555	#N/A	#N/A	29.104	7.06e-07	70.3704	sp|Q9C8M1|PT153_ARATH Probable sugar phosphate/phosphate translocator At1g53660 OS=Arabidopsis thaliana OX=3702 GN=At1g53660 PE=3 SV=2	OLP92745.1	putative sugar phosphate/phosphate translocator Symbiodinium microadriaticum	5.3e-33	71.9577	carbohydrate transport [GO:0008643]	endosome [GO:0005768]; Golgi apparatus [GO:0005794]; integral component of membrane [GO:0016021]; trans-Golgi network [GO:0005802]	antiporter activity [GO:0015297]; transmembrane transporter activity [GO:0022857]	endosome [GO:0005768]; Golgi apparatus [GO:0005794]; integral component of membrane [GO:0016021]; trans-Golgi network [GO:0005802]; antiporter activity [GO:0015297]; transmembrane transporter activity [GO:0022857]; carbohydrate transport [GO:0008643]	Endoplasmic reticulum	0.8818
TRINITY_DN16210_c0_g1::TRINITY_DN16210_c0_g1_i6::g.52561::m.52561	-1.17059	0.00274012	30.178	8.23e-15	51.8519	sp|Q9C8M1|PT153_ARATH Probable sugar phosphate/phosphate translocator At1g53660 OS=Arabidopsis thaliana OX=3702 GN=At1g53660 PE=3 SV=2	OLP92745.1	putative sugar phosphate/phosphate translocator Symbiodinium microadriaticum	1.3e-52	64.5062	carbohydrate transport [GO:0008643]	endosome [GO:0005768]; Golgi apparatus [GO:0005794]; integral component of membrane [GO:0016021]; trans-Golgi network [GO:0005802]	antiporter activity [GO:0015297]; transmembrane transporter activity [GO:0022857]	endosome [GO:0005768]; Golgi apparatus [GO:0005794]; integral component of membrane [GO:0016021]; trans-Golgi network [GO:0005802]; antiporter activity [GO:0015297]; transmembrane transporter activity [GO:0022857]; carbohydrate transport [GO:0008643]	Endoplasmic reticulum	0.4221
TRINITY_DN1643_c0_g1::TRINITY_DN1643_c0_g1_i1::g.4079::m.4079	0.0845404	0.747018	18.444	0.000274	86.8074	sp|Q8H184|PT106_ARATH Probable sugar phosphate/phosphate translocator At1g06470 OS=Arabidopsis thaliana OX=3702 GN=At1g06470 PE=2 SV=1	OLP91828.1	Solute carrier family 35 member C2 Symbiodinium microadriaticum	8.5e-99	87.8628	carbohydrate transport [GO:0008643]; UDP-glucose transmembrane transport [GO:0015786]	cis-Golgi network [GO:0005801]; endoplasmic reticulum-Golgi intermediate compartment [GO:0005793]; Golgi apparatus [GO:0005794]; integral component of membrane [GO:0016021]	antiporter activity [GO:0015297]; transmembrane transporter activity [GO:0022857]	cis-Golgi network [GO:0005801]; endoplasmic reticulum-Golgi intermediate compartment [GO:0005793]; Golgi apparatus [GO:0005794]; integral component of membrane [GO:0016021]; antiporter activity [GO:0015297]; transmembrane transporter activity [GO:0022857]; carbohydrate transport [GO:0008643]; UDP-glucose transmembrane transport [GO:0015786]	Golgi apparatus	0.6343
TRINITY_DN16460_c0_g1::TRINITY_DN16460_c0_g1_i2::g.54126::m.54126	0.281203	0.0427364	33.841	2.3e-48	91.2536	sp|Q9S845|GONS3_ARATH GDP-mannose transporter GONST3 OS=Arabidopsis thaliana OX=3702 GN=GONST3 PE=2 SV=1	OLQ02551.1	GDP-mannose transporter GONST3 Symbiodinium microadriaticum	6.3e-133	87.7551	carbohydrate transport [GO:0008643]; nucleotide-sugar transmembrane transport [GO:0015780]	Golgi apparatus [GO:0005794]; Golgi membrane [GO:0000139]; integral component of membrane [GO:0016021]	antiporter activity [GO:0015297]; GDP-fucose transmembrane transporter activity [GO:0005457]; nucleotide-sugar transmembrane transporter activity [GO:0005338]; transmembrane transporter activity [GO:0022857]	Golgi apparatus [GO:0005794]; Golgi membrane [GO:0000139]; integral component of membrane [GO:0016021]; antiporter activity [GO:0015297]; GDP-fucose transmembrane transporter activity [GO:0005457]; nucleotide-sugar transmembrane transporter activity [GO:0005338]; transmembrane transporter activity [GO:0022857]; carbohydrate transport [GO:0008643]; nucleotide-sugar transmembrane transport [GO:0015…	Endoplasmic reticulum	0.4873
TRINITY_DN16575_c0_g1::TRINITY_DN16575_c0_g1_i1::g.54899::m.54899	0.179981	0.933706	26.316	1.32e-07	88.5246	sp|Q9C9M9|SWET6_ARATH Bidirectional sugar transporter SWEET6 OS=Arabidopsis thaliana OX=3702 GN=SWEET6 PE=1 SV=1	OLP89649.1	Mitogen-activated protein kinase kinase 3 Symbiodinium microadriaticum	2.3e-41	97.2678	protein homooligomerization [GO:0051260]	chloroplast [GO:0009507]; integral component of plasma membrane [GO:0005887]	sugar transmembrane transporter activity [GO:0051119]	chloroplast [GO:0009507]; integral component of plasma membrane [GO:0005887]; sugar transmembrane transporter activity [GO:0051119]; protein homooligomerization [GO:0051260]	Cell membrane	0.4714
TRINITY_DN16575_c0_g1::TRINITY_DN16575_c0_g1_i2::g.54900::m.54900	-0.330657	0.358671	26.244	9.74e-13	88.3333	sp|Q9C9M9|SWET6_ARATH Bidirectional sugar transporter SWEET6 OS=Arabidopsis thaliana OX=3702 GN=SWEET6 PE=1 SV=1	OLP89649.1	Mitogen-activated protein kinase kinase 3 Symbiodinium microadriaticum	1.4e-59	97.0833	protein homooligomerization [GO:0051260]	chloroplast [GO:0009507]; integral component of plasma membrane [GO:0005887]	sugar transmembrane transporter activity [GO:0051119]	chloroplast [GO:0009507]; integral component of plasma membrane [GO:0005887]; sugar transmembrane transporter activity [GO:0051119]; protein homooligomerization [GO:0051260]	Cell membrane	0.6084
TRINITY_DN16575_c0_g1::TRINITY_DN16575_c0_g1_i3::g.54901::m.54901	0.179981	0.933706	26.316	1.32e-07	88.5246	sp|Q9C9M9|SWET6_ARATH Bidirectional sugar transporter SWEET6 OS=Arabidopsis thaliana OX=3702 GN=SWEET6 PE=1 SV=1	OLP89649.1	Mitogen-activated protein kinase kinase 3 Symbiodinium microadriaticum	2.3e-41	97.2678	protein homooligomerization [GO:0051260]	chloroplast [GO:0009507]; integral component of plasma membrane [GO:0005887]	sugar transmembrane transporter activity [GO:0051119]	chloroplast [GO:0009507]; integral component of plasma membrane [GO:0005887]; sugar transmembrane transporter activity [GO:0051119]; protein homooligomerization [GO:0051260]	Cell membrane	0.4714
TRINITY_DN1666_c0_g1::TRINITY_DN1666_c0_g1_i1::g.4133::m.4133	0.280354	0.226931	24.88	1.99e-08	56.6092	sp|Q8R1T4|S35A3_MOUSE UDP-N-acetylglucosamine transporter OS=Mus musculus OX=10090 GN=Slc35a3 PE=2 SV=1	OLP97588.1	Potassium channel subfamily K member 3 Symbiodinium microadriaticum	3.9e-130	93.3908	carbohydrate transport [GO:0008643]; UDP-N-acetylglucosamine transmembrane transport [GO:1990569]	Golgi apparatus [GO:0005794]; integral component of Golgi membrane [GO:0030173]	pyrimidine nucleotide-sugar transmembrane transporter activity [GO:0015165]	Golgi apparatus [GO:0005794]; integral component of Golgi membrane [GO:0030173]; pyrimidine nucleotide-sugar transmembrane transporter activity [GO:0015165]; carbohydrate transport [GO:0008643]; UDP-N-acetylglucosamine transmembrane transport [GO:1990569]	Golgi apparatus	0.8181
TRINITY_DN1706_c0_g2::TRINITY_DN1706_c0_g2_i1::g.4237::m.4237	-0.512776	0.00201402	22.115	0.000149	62.7692	sp|O08520|S35A1_CRIGR CMP-sialic acid transporter OS=Cricetulus griseus OX=10029 GN=SLC35A1 PE=2 SV=1	OLP81566.1	Protein disulfide isomerase-like 2-1 Symbiodinium microadriaticum	8.7e-84	71.0769	carbohydrate transport [GO:0008643]	Golgi membrane [GO:0000139]; integral component of membrane [GO:0016021]	pyrimidine nucleotide-sugar transmembrane transporter activity [GO:0015165]	Golgi membrane [GO:0000139]; integral component of membrane [GO:0016021]; pyrimidine nucleotide-sugar transmembrane transporter activity [GO:0015165]; carbohydrate transport [GO:0008643]	Golgi apparatus	0.584
[truncated: 101 more rows]

## Sheet: literature in hospite vs sym
Table S8 - Literature identified proteins that differ between in hospite and cultured Symbiodiniaceae. Pasaribu et al. 2015 identified via mass spectrometer and Stochaj and Grossman 1997 via immunoblotting. Gene id, log2(FC), adjusted FDR pval, and annotation from our data, are indicated. na; not applicable - was not found in our data. yellow; differentially expressed transcripts.
Pasaribu et al. 2015
gene_id	log2(FC)	FDR pval	annotation
1. Transcription and Translation factorsprotein
® EF-1 α -like
TRINITY_DN8814_c0_g1::TRINITY_DN8814_c0_g1_i1::g.20976::m.20976	-0.466351	0.0261999	sp|P25166|EF1A_STYLE Elongation factor 1-alpha OS=Stylonychia lemnae OX=5949 GN=EFAA PE=3 SV=1
TRINITY_DN863_c0_g1::TRINITY_DN863_c0_g1_i1::g.2228::m.2228	0.663959	2.99082e-16	sp|P90519|EF1A_CRYPV Elongation factor 1-alpha OS=Cryptosporidium parvum OX=5807 PE=2 SV=1
TRINITY_DN4399_c0_g1::TRINITY_DN4399_c0_g1_i1::g.10323::m.10323	-0.240083	0.102582	sp|Q04634|EF1A_TETPY Elongation factor 1-alpha OS=Tetrahymena pyriformis OX=5908 PE=2 SV=1
[truncated: 86 more rows]

## Sheet: nitrogen assimilation 
Table S9 - Transcripts of symbiont enzymes responsible of assimilation of nitrate (nitrate and nitrite reductases) and ammonium (glutamine synthetase). Gene id, log2(FC), adjusted FDR pval, and annotation from our data, are indicated. In yellow; significantly differentially expressed genes.
[truncated: 27 more rows]
